# Supplementary material for: PAND: A Distribution to Identify Functional Linkage from Networks with Preferential Attachment Property
Source: PLoS One. 2015 Jul 9;10(7):e0127968. doi: 10.1371/journal.pone.0127968 (PMC4497646; doi:10.1371/journal.pone.0127968)
Supplement: S3 File — (GZ) [file pone.0127968.s013.gz]

Archive with 35 entries (27 files):
- PANDA
- PANDA/inst
- PANDA/inst/doc
- PANDA/inst/doc/PANDA.R
- PANDA/inst/doc/PANDA.pdf
- PANDA/inst/doc/PANDA.Rnw
- PANDA/NAMESPACE
- PANDA/data
- PANDA/data/GENE2KEGG.rda
- PANDA/data/KEGGID2NAME.rda
- PANDA/data/GENE2GOtopLite.rda
- PANDA/data/dfPPI.rda
- PANDA/R
- PANDA/R/dfPPI.r
- PANDA/R/GENE2KEGG.r
- PANDA/R/GENE2GOtopLite.r
- PANDA/R/KEGGID2NAME.r
- PANDA/R/FunctionScript.R
- PANDA/vignettes
- PANDA/vignettes/PANDA.Rnw
- PANDA/README.md
- PANDA/MD5
- PANDA/build
- PANDA/build/vignette.rds
- PANDA/DESCRIPTION
- PANDA/man
- PANDA/man/GOpredict-methods.Rd
- PANDA/man/dfPPI.Rd
- PANDA/man/KEGGID2NAME.Rd
- PANDA/man/SignificantSubcluster-methods.Rd
- PANDA/man/SignificantPairs-methods.Rd
- PANDA/man/GENE2KEGG.Rd
- PANDA/man/ProteinCluster-methods.Rd
- PANDA/man/KEGGpredict-methods.Rd
- PANDA/man/GENE2GOtopLite.Rd
