# Supplementary material for: PAND: A Distribution to Identify Functional Linkage from Networks with Preferential Attachment Property
Source: PLoS One. 2015 Jul 9;10(7):e0127968. doi: 10.1371/journal.pone.0127968 (PMC4497646; doi:10.1371/journal.pone.0127968)
Supplement: S3 File — (GZ) [file pone.0127968.s013.gz › PANDA/NAMESPACE]

# Generated by roxygen2 (4.0.2): do not edit by hand

export(GOpredict)
export(KEGGpredict)
export(ProteinCluster)
export(SignificantPairs)
export(SignificantSubcluster)
import(GO.db)
import(cluster)
