# Supplementary material for: PAND: A Distribution to Identify Functional Linkage from Networks with Preferential Attachment Property
Source: PLoS One. 2015 Jul 9;10(7):e0127968. doi: 10.1371/journal.pone.0127968 (PMC4497646; doi:10.1371/journal.pone.0127968)
Supplement: S3 File — (GZ) [file pone.0127968.s013.gz › PANDA/R/dfPPI.r]

#' An example of protein-protein interaction data
#'
#' This is an example of protein-protein interaction data.
#'
#' A two-column data frame consisting of binary interactions where each row represents an undirected edge (interaction) between two nodes (proteins) from two columns.
#'
#'
#' @docType data
#' @keywords datasets
#' @name dfPPI
#' @usage data(dfPPI)
NULL
