# Supplementary material for: PAND: A Distribution to Identify Functional Linkage from Networks with Preferential Attachment Property
Source: PLoS One. 2015 Jul 9;10(7):e0127968. doi: 10.1371/journal.pone.0127968 (PMC4497646; doi:10.1371/journal.pone.0127968)
Supplement: S3 File — (GZ) [file pone.0127968.s013.gz › PANDA/R/GENE2KEGG.r]

#' An example of KEGG annotation data for proteins
#'
#' This is only an example of KEGG pathway annotations for proteins.
#'
#' A list that maps KEGG pathway ID to genes. The names should be gene symbols and the elements should be KEGG pathways. The list have the following format:
#'
#'	$IGSF5
#'
#'	[1] "hsa04530" "hsa05120"
#'
#'	$OR2T8
#'
#'	[1] "hsa04740"
#'
#'	$hCG_1776980
#'
#'	[1] "hsa00020" "hsa00190" "hsa01100" "hsa05010" "hsa05012" "hsa05016"
#'
#'	......
#'
#'
#' @docType data
#' @keywords datasets
#' @name GENE2KEGG
#' @usage data(GENE2KEGG)
NULL
