# Supplementary material for: PAND: A Distribution to Identify Functional Linkage from Networks with Preferential Attachment Property
Source: PLoS One. 2015 Jul 9;10(7):e0127968. doi: 10.1371/journal.pone.0127968 (PMC4497646; doi:10.1371/journal.pone.0127968)
Supplement: S3 File — (GZ) [file pone.0127968.s013.gz › PANDA/R/GENE2GOtopLite.r]

#' An example of GO annotation data for proteins
#'
#' This is only an example of GO annotations for proteins.
#'
#' A list that maps GO ID to genes. The names should be gene symbols and the elements should be GO IDs. The list have the following format: 
#'
#'	$SHC1
#'
#'	[1] "GO:0005158" "GO:0005068" "GO:0005159" "GO:0070435"
#'
#'	$POU5F1
#'
#'	[1] "GO:0035413" "GO:0003130" "GO:0060391" "GO:0090308" "GO:0060965" "GO:0035198"
#'
#'	$FGF12
#'
#'	[1] "GO:0008201"
#'
#'	......
#'
#'
#' @docType data
#' @keywords datasets
#' @name GENE2GOtopLite
#' @usage data(GENE2GOtopLite)
NULL
