# Supplementary material for: PAND: A Distribution to Identify Functional Linkage from Networks with Preferential Attachment Property
Source: PLoS One. 2015 Jul 9;10(7):e0127968. doi: 10.1371/journal.pone.0127968 (PMC4497646; doi:10.1371/journal.pone.0127968)
Supplement: S3 File — (GZ) [file pone.0127968.s013.gz › PANDA/R/KEGGID2NAME.r]

#' KEGG pathway ID to KEGG pathway name
#'
#' This is a data frame mapping between KEGG pathway ID and KEGG pathway name.
#'
#' @docType data
#' @keywords datasets
#' @name KEGGID2NAME
#' @usage data(KEGGID2NAME)
NULL
