# Supplementary material for: PAND: A Distribution to Identify Functional Linkage from Networks with Preferential Attachment Property
Source: PLoS One. 2015 Jul 9;10(7):e0127968. doi: 10.1371/journal.pone.0127968 (PMC4497646; doi:10.1371/journal.pone.0127968)
Supplement: S3 File — (GZ) [file pone.0127968.s013.gz › PANDA/MD5]

87c1ae9704e0cc235797f23aaed223c4 *DESCRIPTION
6560e2947d57c6061e8e45d0ce93c1b5 *NAMESPACE
2b9eac62e5ba43739e053b3b6bdead2d *R/FunctionScript.R
96cdd2186d36a4f3e64c15aeb4a5f4f2 *R/GENE2GOtopLite.r
d12c0520d0bffababc95ecd0ab10c3fb *R/GENE2KEGG.r
5cde5cc2d06aa8427cdf59058f5a6ca5 *R/KEGGID2NAME.r
8e4f862a62b7743970b9e17058c9b3da *R/dfPPI.r
00ca5cadb25eb5b43915deba0294d6e7 *README.md
085a67872ebffbbf3feaa46fc5574277 *build/vignette.rds
5142a629bf1e4d169d6a2405e1101213 *data/GENE2GOtopLite.rda
c5a068088db48e7cadb6648dd225e7cf *data/GENE2KEGG.rda
2db35007d268fb74b790b68562e20272 *data/KEGGID2NAME.rda
491740584b03a658aae38a4f45bd9ccd *data/dfPPI.rda
3c852c11928b7551f593f364b32777af *inst/doc/PANDA.R
09ec76bd40ebfb5b567ae8bc70b7b9af *inst/doc/PANDA.Rnw
7341e70062296595e78d752cd601e3c1 *inst/doc/PANDA.pdf
b4b17d2ae0c9642a55fcc714523eda3c *man/GENE2GOtopLite.Rd
496a59bb82be0cbf9b907e19c7195da9 *man/GENE2KEGG.Rd
960c822be6336355839b3396f5619baf *man/GOpredict-methods.Rd
756ec4906fbd848c95a4b36ef4902e95 *man/KEGGID2NAME.Rd
9e6c34786994b326c45954b3b6726672 *man/KEGGpredict-methods.Rd
92e1b693ae7a61d931513bdd962b12d7 *man/ProteinCluster-methods.Rd
af71986d0a44bccd04197bf28dbe533e *man/SignificantPairs-methods.Rd
3893235153cd02b5ba060586190a0e8a *man/SignificantSubcluster-methods.Rd
9d468a8a206784c4b07f9e5ae9b486fd *man/dfPPI.Rd
f243a1dd0f42e2a0ee9e879b94e86a01 *vignettes/PANDA.Rnw
