# Supplementary material for: PAND: A Distribution to Identify Functional Linkage from Networks with Preferential Attachment Property
Source: PLoS One. 2015 Jul 9;10(7):e0127968. doi: 10.1371/journal.pone.0127968 (PMC4497646; doi:10.1371/journal.pone.0127968)
Supplement: S3 File — (GZ) [file pone.0127968.s013.gz › PANDA/DESCRIPTION]

Package: PANDA
Type: Package
Title: Preferential Attachment Based Common Neighbor Distribution
        Derived Functional Associations
Version: 0.9.9
Date: 2014-11-07
Author: Hua Li and Pan Tong
Maintainer: Hua Li <kaixinsjtu@hotmail.com>
Description: PANDA (Preferential Attachment based common Neighbor Distribution derived Associations) is designed to perform the following tasks in PPI networks: (1) identify significantly functionally associated protein pairs, (2) predict GO terms and KEGG pathways for proteins, (3) make a cluster of proteins based on the significant protein pairs, (4) identify subclusters whose members are enriched in KEGG pathways. For other types of biological networks, (1) and (3) can still be performed.
License: Artistic-2.0
LazyData: true
Imports: GO.db, cluster
Packaged: 2014-11-07 09:43:18 UTC; kaixinsjtu
NeedsCompilation: no
Repository: CRAN
Date/Publication: 2014-11-07 11:17:28
