# Supplementary material for: PAND: A Distribution to Identify Functional Linkage from Networks with Preferential Attachment Property
Source: PLoS One. 2015 Jul 9;10(7):e0127968. doi: 10.1371/journal.pone.0127968 (PMC4497646; doi:10.1371/journal.pone.0127968)
Supplement: S3 File — (GZ) [file pone.0127968.s013.gz › PANDA/man/KEGGID2NAME.Rd]

% Generated by roxygen2 (4.0.2): do not edit by hand
\docType{data}
\name{KEGGID2NAME}
\alias{KEGGID2NAME}
\title{KEGG pathway ID to KEGG pathway name}
\usage{
data(KEGGID2NAME)
}
\description{
This is a data frame mapping between KEGG pathway ID and KEGG pathway name.
}
\keyword{datasets}
