# Supplementary material for: PAND: A Distribution to Identify Functional Linkage from Networks with Preferential Attachment Property
Source: PLoS One. 2015 Jul 9;10(7):e0127968. doi: 10.1371/journal.pone.0127968 (PMC4497646; doi:10.1371/journal.pone.0127968)
Supplement: S1 Table — In this table, Column 3 is the natural log-transformed probability [i.e., log(P SI)] from PAND; Column 4 is the number of common neighbors of Column 1 and 2; Column 5 indicates if Column 1 and 2 have a direct interaction (1- yes, 0-no). (TXT) [file pone.0127968.s014.txt]

Protein_A	Protein_B	Ln(Psi)	Common_Neighbor	Direct_Interaction
UBE2D3	UBE2D2	-279.4835691	82	0
UBE2D1	UBE2D2	-259.5280601	79	0
UBE2D1	UBE2D3	-259.058131	76	0
UBE2D4	UBE2D3	-242.1243691	69	0
UBE2D4	UBE2D2	-240.6169565	71	0
UBE2D1	UBE2D4	-222.2117675	66	0
HDAC1	HDAC2	-207.4841545	91	1
MAPK1	MAPK3	-204.9408919	93	0
CSNK2A1	CSNK2A2	-196.0159739	77	0
MED29	MED19	-189.6919207	41	1
MED29	MED26	-188.0773779	40	1
MED10	MED29	-183.7741474	41	1
MED19	MED26	-183.7577495	40	1
MED10	MED19	-179.0499256	41	1
MED9	MED29	-178.6932456	38	1
MED10	MED26	-178.2454413	40	1
UBE2D4	UBE2W	-175.421304	50	0
MED9	MED26	-172.1382478	37	1
MED9	MED19	-166.8116183	37	1
UBE2D3	UBE2E1	-163.9449547	52	0
MED10	MED9	-162.2621208	37	1
UBE2D3	UBE2W	-161.7606307	50	0
CUL4A	DDB1	-160.3187247	41	1
UBE2D2	UBE2W	-158.9176059	51	0
MED28	MED29	-158.3674635	37	1
MED28	MED19	-154.9243499	37	1
MED28	MED26	-153.0417564	36	1
MED28	MED9	-151.621072	35	1
MED28	MED10	-150.3764219	37	1
UBE2D2	UBE2E1	-149.3930586	51	0
CPNE1	CPNE4	-147.9874713	31	1
SMAD2	SMAD3	-146.3938546	103	1
UBE2E1	UBE2E3	-143.6952823	40	0
STAT5A	STAT5B	-143.218872	36	1
IKBKB	CHUK	-142.4179177	40	1
UBE2D1	UBE2E1	-142.0927709	48	0
UBE2D4	UBE2E1	-138.4717027	45	0
ESR1	ESR2	-138.3281964	62	1
EP300	CREBBP	-138.0476658	111	1
STRN	STRN3	-136.0867049	29	1
UBE2D1	UBE2W	-133.8443683	45	0
TGFBR1	BMPR1B	-132.0381928	79	1
UBE2D4	UBE2E3	-125.9279164	39	0
RNU11	RNU12	-122.0051175	23	0
UBE2D3	UBE2E3	-121.8566488	40	0
BCL2	BCL2L1	-116.8109925	40	1
GRIN1	GRIN2D	-116.1320359	29	1
YWHAZ	YWHAB	-116.1290296	68	0
JAK2	JAK1	-115.8924819	45	0
UBE2D2	UBE2E3	-115.5140776	40	0
UBE2E1	UBE2W	-114.8930889	37	0
TP73	TP63	-113.0088518	33	1
RAC1	CDC42	-112.8195758	53	1
PTPN6	PTPN11	-112.4337615	53	1
UBE2D1	UBE2E3	-111.3483272	38	0
SHC1	GRB2	-108.6156591	74	1
DLG4	DLG1	-107.0746929	46	1
STK24	STRN3	-106.4315253	26	1
DLG4	DLG2	-105.4005916	35	1
STK24	STRN	-105.0192257	26	1
IRS1	IRS2	-104.432127	31	1
MED1	MED10	-104.2697663	32	1
HDAC1	SIN3A	-104.213087	59	1
FYN	LCK	-104.1419138	62	0
PSEN2	PSEN1	-102.8808416	29	1
NCOA1	NCOA3	-102.7429733	36	0
NFKB1	RELA	-101.8249073	48	1
RXRA	RARA	-101.4927132	41	1
MED1	MED9	-99.41599521	29	1
LYN	FYN	-99.13011455	60	0
HDAC2	SIN3A	-98.91391126	48	1
TRAF1	TRAF3	-97.9225655	28	0
ACVR1	TGFBR1	-97.7402165	67	1
CASP10	CASP8	-97.63323721	29	1
UBE2E3	UBE2W	-97.50318934	31	0
PAFAH1B3	SERPINB9	-96.62047079	22	0
MED1	MED26	-95.76149166	29	1
YWHAQ	YWHAB	-95.16940677	59	0
ACVR1	BMPR1B	-94.7502039	48	0
MED1	MED29	-94.64377942	29	1
RRP1B	Rrp1b	-93.83522862	23	1
MOBKL3	STRN3	-93.4042152	26	1
NCOR2	NCOR1	-93.29608446	37	1
EIF3H	EIF3F	-93.1007407	23	1
MED9	MED30	-92.9501831	20	1
DLG3	DLG2	-92.81623048	28	0
FAM40A	STRN3	-92.81458059	19	1
MED1	MED19	-92.53399154	29	1
MOBKL3	STRN	-91.99339856	26	1
FAM40A	STRN	-91.97633845	19	1
CALM2	CALM3	-91.97459047	22	0
PPP2R1A	PPP2R1B	-91.65469334	28	1
CASP3	CASP7	-91.65347478	37	0
ATM	ATR	-90.93693464	30	1
MED26	MED30	-90.86945128	20	1
PSMD6	PSMD7	-90.65361789	20	1
LSM8	NAA38	-90.37997885	21	0
CTTNBP2	STRN3	-90.37353852	19	1
MED29	MED30	-90.21895084	20	1
YWHAG	YWHAB	-90.00906404	75	1
SHC1	PTPN11	-89.76366672	52	1
RBBP7	RBBP4	-89.54729768	22	1
CTTNBP2	STRN	-89.53538344	19	1
NR3C1	AR	-89.08610452	56	1
ORC1L	ORC2L	-89.01936342	18	1
PPP2CA	PPP2CB	-89.00236073	30	0
MED19	MED30	-88.97474885	20	1
STAT1	STAT3	-88.30766659	41	1
RBL1	RBL2	-87.8605434	24	0
FAM40A	PDCD10	-87.85281952	16	1
MED28	MED1	-87.72650572	28	1
PLCG1	PIK3R1	-87.68873204	54	0
UCHL5	USP14	-87.68341212	20	1
MED10	MED30	-87.23467857	20	1
POLR2B	POLR2J	-87.15744234	20	1
SUMO3	SUMO2	-87.10204635	22	0
PSMD6	UCHL5	-86.36278785	20	1
UBE2E1	UBE2E2	-86.30904072	26	0
ARRB2	ARRB1	-85.70964346	28	1
PACSIN2	PACSIN3	-85.63243658	17	1
DLG4	DLG3	-85.46878084	35	1
MED1	CDK8	-85.29112471	26	1
SHC1	PIK3R1	-85.13249327	55	1
MRE11A	NBN	-85.13184513	18	1
PIK3R1	GRB2	-85.1101117	71	1
UBE2D4	UBE2E2	-84.94876393	27	0
UBE2E2	UBE2E3	-83.77256665	24	0
PACSIN2	PACSIN1	-83.66828582	16	1
UBE2D4	UBE2K	-83.60717057	31	0
MED10	CDK8	-83.45461857	24	1
ADAM15	PAK2	-83.11732266	22	0
IGF1R	INSR	-82.57741769	31	1
MED28	MED30	-82.07966698	19	1
DLG1	DLG2	-81.36668133	27	1
FANCM	YOL086W-A	-81.36581141	13	1
HDAC5	HDAC4	-81.30321864	29	0
PRKCB	PRKCG	-81.0641892	30	0
MED1	MED30	-80.99204784	20	1
CDC27	CDC16	-80.934429	17	1
PDCD10	STRN3	-80.57478833	17	1
PSMD6	USP14	-80.26360452	18	1
UBE2D2	UBE2E2	-80.22284425	28	0
TRAF2	TRAF1	-80.21498645	34	1
MSH2	MSH6	-79.90168171	17	1
PDCD10	STRN	-79.85441629	17	1
ORC2L	MCM4	-79.57313857	17	1
POLR2C	POLR2G	-79.41727692	18	1
YWHAE	YWHAB	-79.31055069	42	1
PSMD7	USP14	-79.22829591	18	1
$ZBTB8$	ZBTB8A	-79.22591905	15	0
UCHL5	PSMD7	-79.18429776	19	1
PSMD13	PSMD6	-79.16586256	18	1
UBE2D1	UBE2E2	-79.1167244	27	0
UBE2D3	UBE2E2	-79.1167244	27	0
PACSIN1	PACSIN3	-78.8989017	17	1
CPNE1	CPNE2	-78.76377551	18	0
POLR2G	POLR2D	-78.65830359	16	1
SNRPD3	SNRPD2	-78.43885471	19	0
COPS5	COPS6	-78.40319626	37	1
CPNE2	CPNE4	-78.07071537	18	0
CUL4B	CUL4A	-77.99592818	20	1
CRK	GRB2	-77.90655273	49	1
MRE11A	RAD50	-77.87488032	16	1
CTTNBP2NL	FAM40A	-77.82480966	14	1
MED26	CDK8	-77.65375209	22	1
RUVBL2	RUVBL1	-77.62990546	30	1
GGA2	GGA1	-77.33859753	17	0
UBE2D4	UBE2N	-77.32610194	32	0
TAF5	TAF12	-77.27852672	14	1
YWHAZ	YWHAQ	-77.07762306	54	0
MED29	CDK8	-76.91763521	22	1
PAAF1	PSMD6	-76.77330835	16	1
UBE2D3	UBE2K	-76.6939779	31	0
SMAD3	SMAD4	-76.6104406	78	1
JUN	FOS	-76.59596331	37	1
Cep70	CEP70	-76.46749433	14	0
NTRK1	NTRK2	-76.4172486	20	0
PSMD6	PSMD10	-76.3722342	17	1
PLCG1	SHC1	-75.97951643	46	1
FAM40A	SIKE1	-75.97950457	14	1
SMAD2	SMAD4	-75.93549424	76	1
MOBKL3	CTTNBP2	-75.77991141	19	1
DZIP3	MKRN3	-75.75650146	16	0
MED28	CDK8	-75.51279916	22	1
MED19	CDK8	-75.51279916	22	1
PSMD10	PSMD7	-75.4238499	17	1
MAP1LC3B	MAP1LC3A	-75.33356202	18	1
POLR2C	POLR2D	-75.0782881	16	1
MED9	CDK8	-74.88127051	21	1
STK24	MOBKL3	-74.49309528	24	1
SRC	FYN	-74.40799645	74	1
ESR1	AR	-74.2511848	74	1
MAPK8	MAPK9	-74.24334972	30	0
PSMD13	USP14	-74.17445807	17	1
JAK3	JAK1	-74.13312657	24	1
MSN	EZR	-74.11112288	23	1
TAF1	TBP	-73.84610438	29	1
STK24	FAM40A	-73.48688235	17	1
TRAF3	TRAF5	-73.36913871	18	1
GTF2B	TBP	-73.28641674	31	1
CTTNBP2NL	STRN3	-73.27350023	15	1
ID1	ID3	-73.23765302	15	0
UBE2E2	UBE2W	-73.18679385	23	0
PAAF1	PSMD10	-72.91463542	15	1
PAAF1	UCHL5	-72.81496869	16	1
ORC2L	ORC5L	-72.66237866	14	1
CTTNBP2NL	STRN	-72.65840164	15	1
GNAI1	GNAO1	-72.57780551	21	1
PTK2	PTK2B	-72.53456845	34	1
POLR2E	POLR2H	-72.32910746	16	1
MED12	MED20	-72.29910614	14	0
PSMD13	PSMD7	-72.22399028	17	1
CDK9	MEPCE	-72.22269444	45	1
UBE2D2	UBE2K	-72.11346376	31	0
FAM40A	RP6-213H19.1	-72.09269459	13	1
PSMD10	UCHL5	-72.0673291	17	1
PLCG1	GRB2	-71.97609256	57	1
MOBKL3	FAM40A	-71.78908161	18	1
ID2	ID3	-71.74346782	17	0
STK24	CTTNBP2	-71.73985839	17	1
CCT5	CCT8	-71.72127343	16	0
PSMC1	PSMC2	-71.57177046	15	1
PSMD10	USP14	-71.23145232	16	1
MED29	MED8	-71.18986508	19	1
SMARCA4	SMARCC1	-71.10781322	21	1
FADD	CASP8	-71.08384568	27	1
PSMD14	PSMD7	-70.94888602	15	1
NCOA1	NCOA2	-70.70791787	26	1
MED24	MED16	-70.69018965	14	0
CUL4B	DDB1	-70.46925021	19	1
EIF3H	EIF3A	-70.37621241	17	1
POLR2E	POLR2G	-70.20279013	16	1
MED28	MED8	-70.02419317	19	1
MED19	MED8	-70.02419317	19	1
INSR	PDGFRB	-69.97203022	30	0
PDCD10	SIKE1	-69.88879209	13	1
STRN4	FAM40A	-69.59835389	16	1
MED12	MED16	-69.59166429	14	0
MED22	MED8	-69.52535326	14	1
PPFIA2	PPFIA3	-69.49819086	11	1
HDAC2	RBBP4	-69.47244338	29	1
PAAF1	PSMD7	-69.46849929	15	1
POLR2B	POLR2D	-69.46849929	15	1
SMARCA4	SMARCB1	-69.33336097	26	1
CTTNBP2	CTTNBP2NL	-69.24575182	13	1
PAAF1	USP14	-69.2090271	16	0
TAF1	TAF6	-69.09612178	16	1
STK24	PDCD10	-69.09612178	16	1
PSMD13	UCHL5	-68.86851459	17	1
DLG3	DLG1	-68.85227317	27	1
TSC1	TSC2	-68.76417819	19	1
TGFB1	TGFB2	-68.69040384	15	1
NBN	RAD50	-68.52501637	15	1
POLR2B	POLR2G	-68.41920227	16	1
BIRC2	BIRC3	-68.40650705	16	0
MED9	MED8	-68.39526001	18	1
MED10	MED8	-68.39183748	19	1
PAAF1	PSMD13	-68.36207722	16	0
PSMD13	PSMD10	-68.26831915	17	0
SYK	ZAP70	-68.17004989	28	0
UCHL5	PSMD14	-68.11055057	15	1
CCT4	CCT8	-68.08090205	14	0
LYN	LCK	-67.92198368	42	0
YWHAE	YWHAH	-67.90490771	30	1
MED17	MED20	-67.87959641	14	0
GNAI2	GNAI3	-67.85627965	21	0
TAF4	TAF5	-67.77489922	14	1
SUMO1	UBE2I	-67.73811626	38	1
MED21	MED16	-67.70920925	15	0
CCT5	CCT4	-67.68083109	16	0
UBE2K	UBE2W	-67.66735769	25	0
ORC1L	ORC6L	-67.64196763	14	0
ORC2L	ORC6L	-67.4692601	13	1
POLR2E	POLR2B	-67.45093318	16	1
STRN3	PPP2CB	-67.41511374	18	1
YWHAZ	YWHAG	-67.39979274	69	0
TAF9	TAF10	-67.36270077	22	1
CDC2	CDK1	-67.3532936	29	0
ORC1L	ORC5L	-67.34915362	13	1
TAF6	TAF5	-67.2507781	13	1
MAPK8IP2	MAPK8IP1	-67.14018083	14	1
FAS	FADD	-66.95613129	21	1
CCT2	CCT8	-66.87719003	14	0
LYN	SYK	-66.85686547	35	1
MED1	MED6	-66.82253675	18	1
EIF3F	EIF3A	-66.57850733	18	1
MED26	MED8	-66.57850733	18	1
UBE2D3	UBE2N	-66.44869762	31	0
TRAF1	TRAF5	-66.39550076	18	0
POLR2A	POLR2B	-66.37832384	23	1
CCT8	CCT6A	-66.37764304	13	0
STX4	STX1A	-66.23323655	22	0
SMARCC2	SMARCC1	-66.21610963	17	0
BTBD2	SERPINB9	-66.18527832	16	0
YWHAQ	YWHAH	-66.14540065	37	0
MED1	MED17	-66.13140346	19	1
PSMD14	USP14	-66.12612491	14	1
STK25	PDCD10	-66.10616754	13	1
PRKAB2	PRKAA2	-66.016009	16	1
RB1	RBL1	-66.00940805	31	1
STK25	STRN3	-65.9918674	15	1
PPFIA1	PPFIA2	-65.94569225	12	1
CRMP1	C14orf1	-65.78222952	25	0
PDCD10	RP6-213H19.1	-65.77883856	12	1
CDK8	MED30	-65.69209512	17	0
ORC2L	ORC3L	-65.67854401	13	1
ORC5L	MCM4	-65.67854401	13	1
PDGFRB	PDGFRA	-65.64904823	19	1
GABARAPL2	GABARAPL1	-65.5319922	19	1
PIK3R1	PIK3R2	-65.45020426	28	0
UBE2D2	UBE2N	-65.39078767	32	0
STK25	STRN	-65.37711709	15	1
PSMD6	PSMD14	-65.36441992	14	1
TAF11	TAF7	-65.32230955	13	1
WWP1	WWP2	-65.0875359	16	0
STK25	FAM40A	-64.96164396	13	1
TCEB1	TCEB2	-64.93202514	13	1
COL4A3	COL4A4	-64.84410349	12	0
MKRN3	RNF185	-64.84410349	12	0
POLR2C	POLR2B	-64.84232102	16	1
POLR2E	POLR2D	-64.82797271	14	1
MED1	MED25	-64.76151392	17	1
MED1	MED24	-64.76151392	17	1
STXBP3	STXBP2	-64.70401422	11	1
POLR2B	POLR2H	-64.69718694	15	1
ESR1	NR3C1	-64.67566977	55	0
SLC9A3R1	SLC9A3R2	-64.67170375	22	0
UBE2D1	UBE2K	-64.64112034	28	0
SIKE1	STRN3	-64.49101071	14	1
STRN3	TRAF3IP3	-64.49101071	14	1
STRN4	STRN	-64.4838493	18	1
YWHAZ	YWHAE	-64.42440467	38	1
CTTNBP2NL	PDCD10	-64.27536967	12	1
IKZF1	IKZF3	-64.18357233	13	1
JUP	CTNNB1	-64.14303356	32	1
SNRPD3	SNRPD1	-64.12144287	15	0
TAF6	TAF11	-64.07032922	13	1
TAF11	TAF5	-64.07032922	13	1
CCT5	TCP1	-64.05499552	16	1
TAF12	TAF7	-64.03915473	12	1
SIKE1	STRN	-63.92487642	14	1
STRN	TRAF3IP3	-63.92487642	14	1
CTTNBP2	FAM40A	-63.90620006	13	1
CUL1	SKP1	-63.56200742	24	1
MED17	MED24	-63.54668735	15	0
PLCG1	PLCG2	-63.45662997	25	0
STX2	STX3	-63.42334112	13	0
PPP2CA	STRN3	-63.20203777	23	1
CRK	CRKL	-63.17204267	25	1
ORC1L	MCM4	-63.16959606	14	1
HDAC1	RBBP4	-63.09303517	32	1
FAM40A	FAM40B	-63.05029884	11	1
MED20	MED16	-62.94383506	12	0
STK25	RP6-213H19.1	-62.89472907	13	0
CCT2	CCT6A	-62.89472907	13	0
TP53	TP73	-62.83239816	53	1
ORC2L	MCM7	-62.69116373	17	1
MED9	MED25	-62.60601413	15	1
RING1	RNF2	-62.58135302	16	1
NCK1	GRB2	-62.53503572	44	0
MED12	MED13	-62.32619474	12	1
MED17	MED12	-62.29488102	15	0
ATM	NBN	-62.26334765	19	1
MOBKL3	CTTNBP2NL	-62.233713	15	1
CXCR2	CXCR1	-62.21747666	11	1
EGFR	ERBB2	-62.18053221	38	1
RB1	RBL2	-62.12896631	25	1
MED1	MED21	-62.11783595	20	1
LCK	ZAP70	-62.09296525	28	1
GRIN2A	GRIN2B	-62.03871851	18	0
POLR2J	POLR2D	-61.98554293	14	1
ORC5L	ORC6L	-61.97685671	11	1
MOBKL3	PDCD10	-61.95017159	16	1
TAF6	TAF2	-61.92982205	11	1
TAF5	TAF2	-61.92982205	11	1
STK25	SIKE1	-61.92981102	12	1
GNAI1	GNAI3	-61.9246307	20	0
HNRNPA1	KHDRBS2	-61.92258632	24	1
CCT5	CCT6A	-61.86036144	14	0
PRKCB	PRKCA	-61.77034316	41	0
GEMIN4	DDX20	-61.74084067	17	1
MED12	MED24	-61.73761298	14	0
TAF5	TAF7	-61.73761298	12	1
RP6-213H19.1	STRN3	-61.70159489	13	1
STRN	PPP2CB	-61.63131368	17	1
STK24	STK25	-61.61542894	15	1
PSMD10	PSMD14	-61.48447277	13	1
TAF6	TAF4	-61.48447277	13	1
POLR2G	POLR2H	-61.36861398	14	1
POLR2G	POLR2J	-61.29237339	15	1
TCP1	CCT8	-61.27279565	13	1
RP6-213H19.1	STRN	-61.18189354	13	1
POLR2D	POLR2H	-61.15070545	13	1
MED26	MED25	-61.1414066	15	1
PPP2CA	PPP2R1A	-61.1354144	28	1
POLR2E	POLR2C	-61.13425106	15	1
RXRA	THRB	-61.08811044	26	1
GNA13	GNA12	-61.06422683	16	1
MED6	MED16	-61.03617805	13	0
MED18	MED8	-61.0114326	14	0
LRP2	LRP8	-61.01059271	16	0
STX4	STX3	-61.00975207	15	0
ASH2L	RBBP5	-60.9551149	13	1
RP6-213H19.1	SIKE1	-60.82452491	11	1
TAF9	SUPT3H	-60.7618744	15	1
CASP10	TNFRSF10B	-60.7396897	14	1
COPS7A	COPS8	-60.72653381	12	1
MED29	MED25	-60.68049671	15	1
ORC4L	ORC2L	-60.63000668	12	1
LSM6	LSM2	-60.63000668	12	1
COL4A5	COL4A6	-60.46663142	10	0
SLMAP	FGFR1OP2	-60.46663142	10	0
PIK3R1	PTPN11	-60.4594057	45	1
STK24	TRAF3IP3	-60.44965083	14	1
SHC1	CBL	-60.37277075	40	1
STRN4	STRN3	-60.34940166	17	1
XRCC5	XRCC6	-60.25257497	24	1
NCOA3	NCOA2	-60.21811055	23	1
TAF11	TAF12	-60.11694229	12	1
BCL2A1	BCL2L2	-59.88124791	11	0
DTX3L	RNF185	-59.88124791	11	0
MED28	MED25	-59.79520414	15	1
FADD	TNFRSF10B	-59.79520414	15	1
MED19	MED25	-59.79520414	15	1
STK25	TRAF3IP3	-59.77505052	13	0
JAK2	PTPN11	-59.76521449	36	1
GTF2F1	GTF2F2	-59.75833292	16	1
MED21	CDK8	-59.72835346	17	1
MED6	MED12	-59.62861717	14	0
SMARCB1	SMARCC1	-59.60012424	17	1
CALM1	CALM3	-59.5153389	24	0
SUPT3H	TAF10	-59.43233408	16	1
TAF11	TAF2	-59.42345818	11	1
MED14	MED16	-59.42345818	13	0
CDH1	CTNNB1	-59.30800382	37	1
UBE2D1	UBE2N	-59.30136953	29	0
STRN4	PDCD10	-59.29987752	14	1
PSMD13	PSMD14	-59.29739811	13	1
SNRPD1	SNRPD2	-59.29739811	13	1
MCM5	MCM4	-59.28537539	13	1
NR2E3	DHX30	-59.2356744	10	1
EXOSC6	EXOSC8	-59.06501257	14	1
TAF1	TAF11	-59.04425107	15	1
PTK2	PXN	-58.94331497	31	1
ZNRF1	MKRN3	-58.83953342	11	0
CTTNBP2	TRAF3IP3	-58.81031739	13	0
PAFAH1B3	PSMD11	-58.79171339	18	0
YWHAZ	YWHAH	-58.7603145	36	0
SMAD2	SMAD1	-58.72535882	53	0
UBOX5	DTX3	-58.72510946	12	0
UBOX5	MKRN3	-58.72510946	12	0
RNF114	DTX3	-58.72510946	12	0
MED1	MED14	-58.7200776	17	1
PIK3R1	CBL	-58.69493106	42	1
PPFIA1	PPFIA3	-58.68966294	11	1
JAK2	JAK3	-58.67557616	22	1
ID1	ID2	-58.64978819	14	0
BCAR1	NEDD9	-58.62084528	18	1
UBOX5	RNF185	-58.55957895	11	0
TAF8	TAF2	-58.55957895	9	1
MED10	MED25	-58.54944667	15	1
MED10	POLR2D	-58.54944667	15	1
POLR2L	POLR2H	-58.52364164	12	1
GRB2	PTPN11	-58.45783227	54	1
TRAF2	TRAF3	-58.40874992	30	0
MTOR	RPTOR	-58.39903124	13	1
CTTNBP2	PPP2CB	-58.39879573	14	1
SIKE1	TRAF3IP3	-58.39195472	11	1
RNF11	LAPTM5	-58.38434937	18	0
PSMD11	SERPINB9	-58.35654392	17	0
STAT5A	STAT3	-58.35020911	27	1
STX4	STX2	-58.12485927	14	0
KDR	FLT1	-58.10966747	15	1
MED21	MED24	-58.06861859	15	0
TCP1	CCT6A	-58.04927537	12	1
POLR2C	POLR2J	-58.02669237	15	1
CALM2	CALM1	-58.01835175	23	0
MED17	MED16	-57.9966897	13	0
PPP2CA	STRN	-57.95844473	22	1
STRN4	CTTNBP2NL	-57.93522806	13	1
MED21	MED6	-57.86770989	14	1
MED1	MED8	-57.86613761	18	1
MED12	MED14	-57.8160964	14	0
TAF4	TAF12	-57.79318908	12	1
POLR2J	POLR2H	-57.72610105	14	1
MED1	MED12	-57.71850812	16	1
TRAF2	TRAF5	-57.67453728	22	0
FAM40A	FGFR1OP2	-57.6308361	10	1
IGF1	IGF2	-57.62675791	12	0
MCM4	MCM6	-57.49197564	14	1
DZIP3	RNF185	-57.49120462	12	0
MED1	MED16	-57.42282521	14	1
TAF1	TAF5	-57.41000199	14	1
IKZF2	IKZF4	-57.39651503	9	1
YWHAB	YWHAH	-57.37416885	35	0
NR1H2	NR1H3	-57.34265424	13	0
CCT2	CCT4	-57.34265424	13	0
TAF4	TAF2	-57.34008412	11	1
CTTNBP2NL	SIKE1	-57.33924963	12	0
STK24	PPP2CB	-57.26379539	17	1
MDFI	KRTAP4-12	-57.12097825	32	0
PSMC4	PSMD6	-57.09882296	13	1
CCT3	CCT8	-57.08428601	13	0
MED9	MED18	-57.03844233	13	1
MED9	MED22	-57.03844233	13	1
SMARCA4	SMARCA2	-57.01593053	22	1
SHC1	KIT	-56.90981245	31	0
DDX20	SMN2	-56.84891387	13	1
MED21	MED12	-56.81750858	15	0
TCP1	STRN3	-56.78943909	15	1
PDGFRB	EGFR	-56.76829483	38	1
TRIM2	RNF114	-56.6881243	11	0
RBP1	BRMS1L	-56.6881243	9	1
SHC1	PTPN6	-56.678358	37	1
JUNB	JUND	-56.6366959	13	0
STK25	CTTNBP2NL	-56.6366959	11	1
TAF12	TAF2	-56.62848985	10	1
LSM4	LSM2	-56.59034686	12	1
STK24	RP6-213H19.1	-56.56633085	14	0
GAB2	GAB1	-56.50101607	16	0
PDCD10	PPP2R1A	-56.43856841	15	1
PAFAH1B3	BTBD2	-56.43812074	15	0
PSMC4	PSMD7	-56.43812074	13	1
PSMC1	PSMD7	-56.43812074	13	1
MED30	MED8	-56.43812074	13	1
SMC1A	SMC3	-56.37672981	15	1
DTX3	RNF185	-56.35514806	11	0
BTRC	FBXW11	-56.33498054	18	1
BTBD2	PSMD11	-56.32110132	16	0
CCT7	CCT2	-56.29344073	13	0
FAM40B	FGFR1OP2	-56.2771504	10	0
UBE2D4	UBE2V1	-56.25360902	19	0
IKZF3	IKZF4	-56.24098502	10	1
SMN1	DDX20	-56.22302371	18	1
ORC2L	MCM3	-56.19460803	14	1
STK24	CTTNBP2NL	-56.19307557	13	1
TCP1	STRN	-56.17547286	15	1
HDAC3	HDAC1	-56.16240395	41	1
ELANE	CTSG	-56.1192988	15	0
MID1	MKRN3	-56.11590878	12	0
DTX3	MKRN3	-56.11590878	12	0
MED10	MED6	-55.97948927	15	1
MED21	MED14	-55.89402864	14	1
GADD45G	GADD45B	-55.88143315	12	1
ORC1L	MCM3	-55.8062945	15	0
MCM5	ORC5L	-55.80422158	11	1
MED26	MED18	-55.78787182	13	1
MED26	MED22	-55.78787182	13	1
HSPA8	HSPA1A	-55.76674266	28	1
CDK8	MED18	-55.74278586	14	0
CSNK2B	CSNK2A1	-55.71468554	35	1
CCT7	CCT6A	-55.71245991	12	0
TAF7	TAF2	-55.71245991	10	1
MED6	MED20	-55.68579506	12	0
RARA	THRA	-55.64030205	24	0
VDR	THRA	-55.61031626	22	0
CFLAR	CASP8	-55.5520133	20	1
ANAPC1	ANAPC4	-55.52514728	9	1
MED21	MED20	-55.52000791	13	0
RXRA	PPARG	-55.49375203	23	1
GGA3	GGA1	-55.4847989	13	0
POLR2L	POLR2D	-55.4847989	11	1
FAM40A	TRAF3IP3	-55.4847989	11	1
IKZF2	IKZF3	-55.41077336	9	1
MED22	MED11	-55.41077336	9	1
MED22	MED27	-55.41077336	9	1
COL4A2	COL4A4	-55.41077336	11	0
MED29	MED18	-55.39347901	13	1
MED29	MED22	-55.39347901	13	1
MCM7	ORC6L	-55.35386573	13	1
ESR1	HNF4A	-55.2730392	33	1
FAS	TNFRSF10B	-55.24739106	14	1
COL4A1	COL4A2	-55.23899812	12	1
MED1	MED13	-55.22978073	14	1
MED6	CDK8	-55.22466512	14	1
C7orf64	C1orf103	-55.20773436	25	0
POLR2E	POLR2J	-55.18295434	14	1
CASP3	CASP6	-55.08252603	22	1
ORC4L	ORC5L	-55.0177311	10	1
ORC6L	ORC3L	-55.0177311	10	1
COL4A2	COL4A3	-55.0177311	12	0
CTTNBP2NL	RP6-213H19.1	-55.0177311	10	1
BCR	ABL1	-54.98796336	27	1
STK25	MOBKL3	-54.96079629	15	1
FAM40A	PPP2R1A	-54.96079629	15	1
POLR2A	POLR2J	-54.95193711	21	1
SOX8	SOX10	-54.92747212	12	0
ORC5L	MCM3	-54.88965983	12	1
MED7	MED17	-54.87805476	13	0
ORC4L	MCM5	-54.86542286	12	0
PSMC6	PSMC1	-54.86542286	12	0
TRIM2	RNF166	-54.8109002	10	0
WDR5	RBBP5	-54.65241156	11	1
SIAH1	SIAH2	-54.63745456	15	0
STK24	SIKE1	-54.63745456	13	1
MED28	MED18	-54.63489669	13	1
MED28	MED22	-54.63489669	13	1
MED19	MED18	-54.63489669	13	1
MED19	MED22	-54.63489669	13	1
STRN3	FAM40B	-54.60785166	11	1
UNC119	C1orf103	-54.59123193	32	0
PDCD10	FAM40B	-54.54586283	11	0
TAF12	TAF8	-54.54586283	9	1
CCT3	TCP1	-54.54378518	13	1
SNRPB	SNRPD3	-54.53305664	15	1
TRIM2	MKRN3	-54.48386721	11	0
JAK1	TYK2	-54.47387109	18	1
IKZF1	IKZF4	-54.44898542	11	1
JAK2	SHC1	-54.44858326	35	1
MED6	MED24	-54.43575935	13	0
MED24	MED13	-54.3268609	12	0
SMARCA2	SMARCB1	-54.29062722	19	1
MOBKL3	SIKE1	-54.26651138	14	1
MOBKL3	TRAF3IP3	-54.26651138	14	1
PSMD2	PSMC2	-54.22789522	13	1
ORC4L	MCM4	-54.22162317	11	1
ORC6L	MCM4	-54.22162317	11	1
STRN	FAM40B	-54.17507463	11	1
RXRA	NCOR2	-54.11895621	28	1
PSMC4	UCHL5	-54.06071068	13	1
ING1	ING2	-54.05737003	15	0
FGFR2	FGFR4	-54.01963692	12	0
CCT5	CCT2	-54.01065985	14	0
MED29	POLR2G	-53.99190123	15	1
MED13	MED20	-53.9851367	11	0
CRK	PTPN11	-53.96623414	33	0
CDK8	MED8	-53.92586515	15	1
DBF4	ORC5L	-53.91964037	10	1
ORC5L	ORC3L	-53.91964037	10	1
ANAPC5	ANAPC7	-53.91964037	10	1
PPP2CA	PPP2R1B	-53.91163714	23	1
MTNR1A	MTNR1B	-53.78994401	12	1
SAP30	BRMS1L	-53.78024363	10	1
TAF8	TAF7	-53.74744206	9	1
JUND	JUN	-53.72301728	20	0
AHR	ARNT	-53.69783741	14	1
GNAI2	GNAI1	-53.69389406	21	0
CCT3	CCT7	-53.603459	13	0
CCT3	CCT2	-53.603459	13	0
SERPINB9	TK1	-53.5982513	13	0
FGFR3	FGFR4	-53.5798379	14	0
MED1	MED20	-53.57937498	13	1
FAS	FASLG	-53.56711444	17	1
ORC5L	MCM7	-53.5652397	13	1
MED10	MED18	-53.5652397	13	1
MED10	MED22	-53.5652397	13	1
MED10	MED13	-53.5652397	13	1
PSMC4	PSMD10	-53.54525636	12	1
ANAPC7	ANAPC4	-53.53957943	9	1
MED18	MED30	-53.4799108	12	0
NRIP1	NCOA1	-53.47649578	22	0
PAAF1	PSMD14	-53.4714611	11	1
MED6	MED14	-53.40093601	12	1
MED17	MED14	-53.40093601	14	0
UBE2D1	UBE2H	-53.34804466	24	0
UBE2D3	UBE2H	-53.34804466	24	0
CCT3	CCT6A	-53.33988825	12	0
UBE2E2	UBE2V1	-53.30686784	15	0
RBBP7	BRMS1L	-53.24624813	10	1
CRK	PIK3R1	-53.23310975	34	1
TNFRSF1A	CASP8	-53.17242976	25	1
ASH2L	WDR5	-53.13932753	11	1
SNRPD3	SNRPE	-53.13139452	12	1
SHC1	CRK	-53.09747723	32	1
HDAC2	MTA2	-53.08120676	19	1
POLR2C	POLR2H	-53.05341131	13	1
TRIM2	RNF185	-53.01940134	10	0
TAF6	TAF8	-53.00559165	9	1
TAF5	TAF8	-53.00559165	9	1
COL4A6	COL4A3	-52.98902718	10	0
BCL2A1	MCL1	-52.98277894	12	0
COPG	COPG2	-52.98277894	10	1
DTX3L	DZIP3	-52.98277894	12	0
PCDHA4	SERPINB9	-52.98277894	12	0
MED7	MED20	-52.94394355	11	0
DTX3L	DTX3	-52.94394355	11	0
DTX3L	MKRN3	-52.94394355	11	0
PARD6A	PARD6B	-52.94190672	11	1
DDX17	DDX5	-52.8528923	12	1
MED24	MED14	-52.82390927	13	0
NFKB1	NFKB2	-52.80107171	20	1
MCM7	MCM4	-52.79481473	15	1
MED11	MED27	-52.76552521	9	0
MUL1	RNF150	-52.76552521	9	0
SIKE1	FGFR1OP2	-52.67475583	9	1
DIS3	EXOSC7	-52.66381536	9	1
EXOSC7	EXOSC9	-52.66381536	9	1
MED13	MED16	-52.66381536	11	0
COPS3	COPS7A	-52.57842593	11	1
UBE2N	UBE2W	-52.53718085	23	0
SNRPD2	SNRPE	-52.50348206	12	1
RNF114	RNF166	-52.4596987	10	0
TAF9	TAF5	-52.41981617	13	1
STK24	TCP1	-52.41927515	15	1
DZIP3	ZNRF1	-52.40292528	11	0
DZIP3	RNF166	-52.40292528	11	0
UBE2D1	UBE2V1	-52.4016551	19	0
UBE2D3	UBE2V1	-52.4016551	19	0
SHC1	EPOR	-52.37734934	23	1
ANAPC1	CDC27	-52.31635793	11	1
MED25	MED11	-52.3125314	9	1
RNF111	RNF185	-52.3125314	11	0
RNF10	RNF185	-52.3125314	11	0
FAM40A	SLMAP	-52.3125314	9	1
NCOR2	NCOA1	-52.29917966	25	0
NOTCH1	NOTCH2	-52.27941274	14	0
FANCA	FANCM	-52.25903558	13	1
MOBKL3	RP6-213H19.1	-52.25903558	13	1
LSM7	LSM6	-52.25691774	10	1
ORC2L	MCM6	-52.24396071	13	1
PSMC4	USP14	-52.19442986	12	1
PSMD2	PSMC1	-52.19442986	12	1
EP300	KAT2B	-52.17309303	40	1
FADD	CASP10	-52.13090733	16	1
ESR1	THRA	-52.08303999	33	1
PCDHA4	TK1	-51.99974268	11	0
CTTNBP2NL	FAM40B	-51.99974268	9	1
HUS1	RAD9A	-51.99333639	10	1
BRE	BRCC3	-51.97864159	12	1
CCL2	CCL8	-51.976981	9	0
MED25	MED8	-51.90340446	12	1
RAF1	BRAF	-51.88368491	17	1
MED21	MED17	-51.86726934	15	0
MED10	MED17	-51.86346716	15	1
MED10	POLR2G	-51.86346716	15	1
STRN4	FAM40B	-51.85518834	12	0
MED21	MED13	-51.83478095	13	0
Cep72	CEP72	-51.77124305	8	0
RFWD3	RNF165	-51.77124305	8	0
PSMC4	PAAF1	-51.74629959	11	1
MED30	MED27	-51.66203078	9	1
UBOX5	MID1	-51.62270913	11	0
MED7	MED16	-51.62270913	11	0
RNF114	MKRN3	-51.62270913	11	0
RP6-213H19.1	TRAF3IP3	-51.62270913	11	0
PSMC1	PSMD6	-51.56660445	12	1
GEMIN5	GEMIN6	-51.5533249	10	0
RNF111	MKRN3	-51.46889514	12	0
RNF10	MKRN3	-51.46889514	12	0
CASP3	CASP8	-51.45217499	34	1
DDX20	GEMIN5	-51.33843175	11	1
ANAPC4	CDC27	-51.32423357	10	1
TCP1	PPP2CB	-51.301983	14	1
MED10	MED20	-51.29405164	12	1
MED9	MED13	-51.25551902	12	1
PPARG	PPARA	-51.24007296	17	0
ERBB2	ERBB3	-51.17022148	17	1
POLR2L	POLR2G	-51.16681241	11	1
PXN	PTK2B	-51.15915448	25	1
MED13	MED23	-51.15908789	10	1
PDCD10	FGFR1OP2	-51.13465851	9	1
POU2F1	POU2F2	-51.13078862	12	0
PLSCR1	KRTAP4-12	-51.10459203	25	1
BID	CASP10	-51.10041997	14	1
PRKCA	PRKCG	-51.08950525	30	0
HDAC1	RBBP7	-51.08670148	22	1
SNAP23	SNAP25	-51.07542731	16	0
RNF150	RNF166	-51.06086397	9	0
MCM3	MCM4	-51.05799295	13	1
RNF4	RNF185	-51.04901326	11	0
TAF11	TAF8	-51.04901326	9	1
STX1A	STX3	-51.04067281	15	0
MED24	MED23	-51.00803076	12	0
MED25	MED6	-50.96692388	11	1
CCT3	CCT5	-50.96661392	14	0
PSMC4	PSMC1	-50.91426026	11	1
ORC4L	MCM2	-50.89234958	12	1
RNF2	MKRN3	-50.87117838	13	0
HDAC3	HDAC2	-50.85484432	33	0
PLCG1	CRK	-50.79804553	31	0
RARA	VDR	-50.79638316	23	0
YWHAG	YWHAQ	-50.77604776	57	1
STAT1	JAK1	-50.75780478	25	1
TAF4	TAF7	-50.74184018	11	1
LYN	HCK	-50.73871336	27	0
CTTNBP2	RP6-213H19.1	-50.731731	10	1
RPAP2	RPAP3	-50.73075298	15	1
HNF4A	ESR2	-50.70603233	22	0
UBOX5	TRIM39	-50.6785952	11	0
CCL2	CCL7	-50.66837362	10	0
RNF114	RNF185	-50.66837362	10	0
LCK	SYK	-50.65017656	30	1
PAFAH1B3	TK1	-50.61318601	13	0
PSMD1	PSMD7	-50.61318601	11	1
AP1M1	AP2M1	-50.60872049	15	0
MID1	ZNRF1	-50.59174005	10	0
COL4A5	COL4A3	-50.59174005	10	0
RNF166	MKRN3	-50.59174005	10	0
POLR2L	POLR2E	-50.57262736	11	1
CTTNBP2NL	PPP2R1A	-50.47128169	13	1
CFLAR	CASP10	-50.46608603	14	1
MED26	POLR2D	-50.45598189	13	1
STAT3	STAT5B	-50.43290911	23	1
HDAC2	RBBP7	-50.42382896	19	1
ANAPC7	CDC16	-50.37115227	10	1
MED25	MED22	-50.37115227	10	1
PPP2R1A	STRN3	-50.35387349	17	1
MED24	MED20	-50.33675911	11	0
PAFAH1B3	PCDHA4	-50.3017901	12	0
TRIM2	DTX3L	-50.30082259	10	0
EXOSC4	EXOSC7	-50.22767757	10	1
TAF13	TAF5	-50.16134157	10	1
TAF6	TAF12	-50.16134157	10	1
PDCD10	TRAF3IP3	-50.16134157	10	1
MPP6	MPHOSPH6	-50.13497157	13	0
DDX20	SIP1	-50.12408367	13	1
MED26	MED13	-50.10699258	12	1
COPS8	GPS1	-50.09243562	10	1
STRN3	FGFR1OP2	-50.06385765	10	1
MED29	POLR2D	-50.0619377	13	1
RNF4	DTX3	-50.03901866	12	0
FANCA	FANCC	-50.0359576	16	1
MED17	MED13	-49.98948092	12	0
UBE2D2	UBE2H	-49.9735818	24	0
BCL2L2	MCL1	-49.91932236	11	0
TAF9	TAF2	-49.83434179	11	1
PLCG1	CBL	-49.83037312	34	1
E2F2	E2F3	-49.81394546	11	0
PSMA4	PSMA7	-49.81394546	9	1
CCT4	CCT6A	-49.81394546	11	0
MED23	MED16	-49.81394546	11	0
UBE2D2	UBE2V1	-49.80281914	19	0
LSM7	LSM2	-49.777977	11	1
MED29	MED13	-49.74443561	12	1
POLR2E	POLR2F	-49.69385608	10	1
ORC2L	MCM2	-49.68194935	14	1
MCM4	MCM2	-49.68194935	14	1
MED26	POLR2G	-49.67886394	14	1
COL4A6	COL4A4	-49.67465647	9	0
PSMD12	PSMD3	-49.67465647	9	0
SLMAP	FAM40B	-49.67465647	9	0
MED9	MED6	-49.67332538	13	1
STRN	FGFR1OP2	-49.67190262	10	1
MED1	MED18	-49.65608371	13	1
MED1	MED22	-49.65608371	13	1
MED30	MED22	-49.63407511	10	1
ANAPC7	CDC27	-49.59198412	11	1
RFWD3	ZNRF4	-49.57401847	8	0
RNF165	ZNRF4	-49.57401847	8	0
MED6	MED17	-49.54137342	13	0
GAB2	EPOR	-49.53884137	14	1
TAF9	TAF12	-49.5294857	12	1
ANAPC7	ANAPC1	-49.51605279	9	1
VAV1	ZAP70	-49.4980957	21	1
TAF10	TAF12	-49.48635961	13	1
TAF1	TAF2	-49.48431358	11	1
POLR2L	POLR2B	-49.46207212	11	1
TAF13	TAF12	-49.41914742	11	0
MID1	DTX3	-49.41914742	11	0
MBD3L1	MTA2	-49.39616119	9	1
TAF4	TAF8	-49.39616119	9	1
COL4A1	COL4A4	-49.39616119	11	0
ORC5L	MCM2	-49.39114412	12	1
TNFRSF1A	TNFRSF10B	-49.34403107	14	1
JAK1	STAT3	-49.3224575	28	1
MED19	POLR2D	-49.3040527	13	1
RXRA	RXRB	-49.28553337	18	0
STK25	CTTNBP2	-49.24583341	12	0
MED25	MED30	-49.24583341	12	0
TAF6	TAF7	-49.24583341	10	1
ORC4L	CDC45L	-49.20247097	10	0
UBOX5	TRIM2	-49.20247097	10	0
INSR	SHC1	-49.15438318	31	1
MED28	MED13	-49.04665222	12	1
MED19	MED13	-49.04665222	12	1
RNF5	RNF166	-49.03376925	10	0
CD79A	CD79B	-49.0157855	9	1
KLC1	KLC2	-49.0157855	9	1
STX1A	STX2	-48.96453167	14	0
MYOD1	MYOG	-48.96453167	14	0
SKIV2L2	EXOSC8	-48.94144976	10	1
POLR2L	POLR2C	-48.94129739	11	1
PPP2CA	CTTNBP2	-48.88279718	16	1
LCP2	LAT	-48.87431446	13	1
MID1	RNF185	-48.80058877	10	0
RNF125	MKRN3	-48.80058877	10	0
PSMC5	PSMD7	-48.79509857	13	1
TBP	TAF4	-48.77075167	18	1
ATN1	RERE	-48.76479717	14	1
SOCS1	SOCS3	-48.74881144	16	0
SHC1	SYK	-48.64799716	31	1
E2F1	E2F3	-48.64050523	15	0
FGFR1	FGFR4	-48.62717664	13	0
DNMT3A	DNMT3B	-48.62275771	11	1
LRP2	LRP1	-48.62096875	20	0
MCM7	MCM6	-48.60406366	15	1
MED10	POLR2C	-48.60406366	15	1
TBP	TAF11	-48.58298341	17	1
TNFRSF1A	TRADD	-48.57730733	15	1
POLR2A	POLR2G	-48.47840673	18	1
ORC4L	DBF4	-48.47520737	9	1
TAF13	TAF7	-48.47520737	11	0
TADA3L	TADA3	-48.47520737	11	0
TRIM39	MID1	-48.47520737	11	0
TRIM39	DTX3	-48.47520737	11	0
TRIM39	MKRN3	-48.47520737	11	0
VPS11	VPS18	-48.47520737	9	1
COPS4	COPS3	-48.45807176	10	1
COPS3	COPS8	-48.45807176	10	1
MED29	POLR2E	-48.45273241	14	1
FANCA	YOL086W-A	-48.43845117	12	1
JAK2	STAT5B	-48.43805849	21	1
SRC	YES1	-48.43539074	27	0
MED19	POLR2G	-48.4329325	14	1
SHC1	GAB2	-48.43033675	20	1
MED26	MED6	-48.42432349	13	1
IKZF1	IKZF2	-48.42041992	9	1
COPS4	COPS2	-48.41381576	11	1
CCT5	CCT7	-48.41381576	13	0
EIF3C	EIF3B	-48.39931819	10	1
ORC1L	ORC3L	-48.28804517	10	1
UBE2E2	UBE2K	-48.28717746	17	0
KIT	EPOR	-48.28333981	17	1
MED25	MED17	-48.26200575	11	1
BTBD2	PCDHA4	-48.25186952	11	0
MCM3	ORC6L	-48.22426172	12	0
TRA@	TRB@	-48.22190242	8	1
STK24	PPP2CA	-48.21140174	21	1
INSR	EGFR	-48.19517343	42	0
COL4A1	COL4A3	-48.17957107	12	0
GNAO1	GNAI3	-48.16414341	15	0
FYN	YES1	-48.13605419	23	1
CUL4A	COPS5	-48.11716791	20	1
THRB	RARA	-48.10860296	20	1
MCM5	ORC2L	-48.05368573	11	1
TRIM2	DZIP3	-48.04882402	11	0
SERPINB9	LAMA4	-48.04882402	11	0
MED29	MED6	-48.03045365	13	1
CDK8	MED23	-48.03009826	12	1
MYF6	MYOG	-48.02573728	9	0
SIN3A	SIN3B	-48.02336649	16	0
TRIM39	RNF185	-47.98983238	10	0
POLR2A	POLR2D	-47.98334924	16	1
POLR2A	MED21	-47.97478337	20	1
COL4A5	COL4A4	-47.97016897	9	0
ZNRF1	RNF185	-47.97016897	9	0
RNF166	RNF185	-47.97016897	9	0
TGFBR1	TGFBR2	-47.96926638	29	1
RNF167	RFWD3	-47.96458056	8	0
RNF167	RNF165	-47.96458056	8	0
IGF1R	IRS1	-47.96377201	21	1
PSMD6	PSMD12	-47.96374852	9	1
HUS1	RAD1	-47.95014247	8	1
UBOX5	DTX3L	-47.95014247	10	0
TRPC6	ITPR3	-47.95014247	8	1
DTX3L	RNF114	-47.95014247	10	0
TAF1	TAF7	-47.94556721	12	1
TAF13	TAF11	-47.94396441	10	1
CBX5	CBX3	-47.91523851	13	1
UBE2W	UBE2V1	-47.88671349	16	0
CCNH	CDK7	-47.86797177	12	1
MCM7	MCM2	-47.78691044	17	1
ORC2L	CDC6	-47.77200491	12	1
PSMC2	PSMD7	-47.77200491	12	1
INSR	EPOR	-47.76947491	20	0
ATM	BLM	-47.74076866	17	1
CASP8	TNFRSF10B	-47.72036232	15	1
PLCG1	PTPN11	-47.69997669	35	1
RNF4	DTX3L	-47.63902593	11	0
MED14	MED20	-47.63902593	11	0
GADD45A	GADD45B	-47.62039027	10	1
RNF5	MKRN3	-47.61073154	11	0
MED7	MED23	-47.61073154	11	0
CDC16	ANAPC10	-47.58139654	9	1
EXOSC2	SKIV2L2	-47.53135427	9	1
MED8	MED11	-47.5255806	9	1
MED8	MED27	-47.5255806	9	1
PSMD7	PSMD12	-47.5255806	9	1
CRK	CBL	-47.5069456	28	1
SNTB2	SNTB1	-47.46655581	9	0
MED20	MED27	-47.46655581	9	0
EIF3A	EIF3B	-47.45030076	11	1
RXRB	RXRG	-47.43040159	13	0
RXRA	RXRG	-47.41430579	19	0
ESR1	RXRA	-47.40853929	44	1
MED17	MED11	-47.37909761	10	0
MED17	MED27	-47.37909761	10	0
Cbx2	Bmi1	-47.37688073	8	0
GTF2E1	GTF2F1	-47.37577998	12	1
STRN4	FGFR1OP2	-47.35469567	11	0
EXOSC6	EXOSC7	-47.33748072	10	1
TRIM2	DTX3	-47.33485995	10	0
GEMIN5	SMN2	-47.33485995	10	0
POLR2A	POLR2E	-47.31637046	18	1
TCP1	IGBP1	-47.30936217	10	1
TAF4	TAF11	-47.2747452	11	1
MED28	MED6	-47.2729174	13	1
MED19	MED6	-47.2729174	13	1
MED10	POLR2F	-47.26918714	11	1
SART3	PRPF4	-47.25974607	13	1
RNF5	RNF185	-47.24279181	10	0
TGFB3	TGFB2	-47.24279181	8	1
SIKE1	SLMAP	-47.24279181	8	1
TAF9	TAF6	-47.23194848	12	1
SIN3A	SAP30	-47.19957408	17	1
MED10	MED12	-47.18252404	13	1
PSMC1	PSMD1	-47.11191438	11	0
SFRS1	SFRS2	-47.09295554	13	1
RNF10	RNF166	-47.08811989	10	0
DBF4	MCM4	-47.08226318	10	1
NTRK2	NTRK3	-47.08226318	12	0
MED17	MED8	-47.08033747	12	1
HIST4H4	HIST3H3	-47.05756239	15	0
BRMS1	BRMS1L	-47.02693264	9	1
MED29	POLR2B	-46.96988206	14	1
EXOSC5	EXOSC7	-46.9311568	9	1
SNTA1	SNTB1	-46.91647409	10	0
COL4A1	COL4A6	-46.91647409	10	0
UBE2D4	UBE2U	-46.9130538	24	0
CTTNBP2	PDCD10	-46.87482738	10	1
CBL	GRB2	-46.86538682	46	1
TAF5	TAF10	-46.85496613	13	1
UBOX5	RNF114	-46.85196468	10	0
LSM4	LSM6	-46.81274549	9	1
MED7	MED24	-46.81274549	11	0
CCT7	CCT8	-46.81274549	11	0
RPA2	RPA1	-46.79796674	17	1
SNRPB	SNRPD2	-46.76875159	15	0
NRIP1	NR0B2	-46.73332212	15	0
MED7	MED10	-46.73003396	12	1
MED26	POLR2C	-46.70539777	14	1
RNF2	RNF185	-46.69907606	11	0
RNF5	DZIP3	-46.67221655	12	0
MED17	MED23	-46.67221655	12	0
RASD2	RASL12	-46.66529757	8	0
RASD2	Rasd2	-46.66529757	8	0
RFWD3	ZNRF1	-46.66529757	8	0
RNF165	ZNRF1	-46.66529757	8	0
TAF9	TAF4	-46.66500559	13	1
MOBKL3	FAM40B	-46.65792555	11	1
CBL	SOS1	-46.63354399	25	0
UBE2N	UBE2E1	-46.61381848	22	0
TAF1B	TAF1C	-46.58413521	7	1
EEF1A1	C1orf103	-46.57452092	31	0
COPS3	COPS2	-46.55804892	11	1
TCP1	CCT2	-46.55804892	11	1
VIM	CHD3	-46.53241986	29	1
EXOSC4	EXOSC2	-46.52316941	10	1
MED17	MED22	-46.52316941	10	1
WASF2	WASF1	-46.52316941	12	0
PIK3R1	CRKL	-46.5124611	26	1
STRN4	CTTNBP2	-46.50187905	12	1
MED10	POLR2E	-46.47932132	14	1
EIF3F	EIF3B	-46.47750077	12	1
MED6	MED13	-46.41920196	11	0
SMN1	SMN2	-46.4168123	12	1
SFN	YWHAG	-46.40260412	54	1
ANAPC2	CDC27	-46.38806965	10	1
ESR1	NCOA1	-46.37320969	35	1
RNF4	RNF114	-46.31840018	11	0
EXOSC7	EXOSC8	-46.31840018	9	1
STRN3	PPP2R2C	-46.30829678	11	0
MED29	POLR2C	-46.27934858	14	1
PSMC4	PSMD13	-46.26945102	11	1
PSMC1	PSMD13	-46.26945102	11	1
MED29	POLR2H	-46.25936047	13	1
CBX5	CBX1	-46.24915754	13	1
TAF1	TAF4	-46.24915754	13	1
INSR	RET	-46.20744264	19	0
FGFR1	FGFR2	-46.19791338	13	0
CDK8	MED13	-46.16984883	11	1
PSMD11	TK1	-46.16984883	13	0
TNFRSF1A	FADD	-46.10937371	18	1
NUDT18	LNX1	-46.09548739	16	0
C1orf103	C14orf1	-46.09213513	24	0
POLR2L	POLR2J	-46.08723913	12	0
CDK8	MED12	-46.08492786	12	1
TRIM5	MKRN3	-46.08270528	10	0
MED7	MED12	-46.07132984	11	0
CTTNBP2	SIKE1	-46.07132984	11	0
BCL2L1	BCL2L2	-46.05796882	12	0
KCNK9	KCNK15	-46.05400768	7	0
RBBP4	BRMS1L	-46.04563881	10	1
LRP1	LRP8	-46.00421557	14	0
VAV1	CBL	-46.00244327	27	1
GNB1	GNB4	-45.97875243	10	0
MAPK1	MAPK14	-45.93515317	39	1
STRN	PPP2R2C	-45.93108958	11	0
PPP2CB	PPP2R2C	-45.93108958	11	0
KDM1	KDM1A	-45.90336519	10	0
PDCD10	SLMAP	-45.90336519	8	1
MED21	MED10	-45.89479479	15	1
KAT5	EEF1G	-45.88825372	26	0
TRPC5	TRPC4	-45.87156996	8	1
SCNN1A	SCNN1B	-45.87156996	8	1
KRT85	KRT31	-45.87156996	10	0
GRB2	FYN	-45.80314202	59	1
RNF5	TRIM2	-45.77723684	10	0
APC2	ANAPC4	-45.77723684	8	1
ATG3	ATG7	-45.77723684	8	1
EXOSC5	EXOSC9	-45.76904919	9	1
RNF167	ZNRF4	-45.76752967	8	0
RPP30	RPP38	-45.76752967	6	1
DTX3L	RNF166	-45.76224206	9	0
PNRC2	PNRC1	-45.76224206	9	0
TCP1	CTTNBP2	-45.72670597	11	1
EIF2C2	EIF2C1	-45.72376028	7	1
CTTNBP2NL	SLMAP	-45.72376028	9	0
PSMD1	PSMD12	-45.72376028	9	0
CDK2	CCNA2	-45.71758649	20	1
RELA	REL	-45.67781493	18	1
MOBKL3	PPP2CB	-45.60778448	16	1
PPP2R1A	STRN	-45.60778448	16	1
ETS1	ETS2	-45.56836736	11	1
STRN3	SLMAP	-45.56653351	9	1
BID	TNFRSF10B	-45.53754356	11	1
POLR2G	POLR2K	-45.48796554	9	1
PSMD6	PSMD1	-45.47930546	10	1
MED19	POLR2C	-45.46051308	14	1
THRA	ESR2	-45.44944071	21	0
CCNT1	CDK9	-45.42328855	16	1
TUBA4A	TUBB	-45.40748348	19	0
FGFR3	FGFR2	-45.40045075	13	0
STRN4	SIKE1	-45.40045075	11	1
SNRPF	SNRPE	-45.3787044	9	1
MED7	MED6	-45.3787044	11	0
EFTUD2	PRPF8	-45.3787044	9	1
DDX20	GEMIN6	-45.37421116	10	1
ORC6L	MCM2	-45.37301083	11	1
SMN1	SNRPD2	-45.35372693	14	1
RASA1	DOK1	-45.31498069	16	1
EFNB1	EFNB2	-45.29740327	10	0
ORC1L	MCM7	-45.29167447	13	1
STRN	SLMAP	-45.21379919	9	1
COPS5	COPS8	-45.21365695	13	1
MPP6	EXOSC7	-45.18923115	9	1
UBOX5	DZIP3	-45.18923115	11	0
RNF114	DZIP3	-45.18923115	11	0
DIS3	EXOSC8	-45.15637956	9	1
TAF10	TAF2	-45.13072241	11	1
SRC	LCK	-45.12378756	49	0
POLR2F	POLR2D	-45.08435045	10	0
POLR2E	POLR2K	-45.01130246	9	1
MED10	POLR2B	-44.99734342	14	1
ORC4L	CDC7	-44.98470134	10	0
RNF14	MKRN3	-44.98470134	10	0
ZNF24	CCDC106	-44.98259292	10	0
MED7	MED11	-44.97007538	9	0
MED7	MED27	-44.97007538	9	0
RNF167	MID1	-44.97007538	9	0
RNF167	MKRN3	-44.97007538	9	0
CCBP2	CCRL1	-44.97007538	9	0
SMN1	SIP1	-44.95222065	13	1
TGFBR1	SMURF1	-44.93789393	61	1
MAP1LC3B	GABARAPL1	-44.916327	14	0
GADD45G	GADD45A	-44.916327	12	1
DIS3	EXOSC9	-44.89126218	8	1
MED18	MED22	-44.89126218	10	0
UBOX5	ZNRF1	-44.84612511	9	0
UBOX5	RNF166	-44.84612511	9	0
RNF14	ZNRF1	-44.84612511	9	0
RNF14	RNF166	-44.84612511	9	0
INSR	IRS1	-44.83477747	23	1
TRIM2	RNF2	-44.82918676	11	0
PPP4C	PPP2CB	-44.78543218	13	1
USP39	PRPF4	-44.78543218	13	1
SMAD4	SMAD1	-44.7814469	46	1
PPP2CB	IGBP1	-44.73678335	10	1
PSMC4	PSMC5	-44.70637478	11	1
GEMIN4	SIP1	-44.70637478	13	0
PSMC5	PSMD6	-44.67079668	12	1
RXRA	NCOA1	-44.65639058	24	1
SYK	PLCG2	-44.63206413	17	1
CADPS2	RFWD3	-44.61117384	8	0
CADPS2	RNF165	-44.61117384	8	0
MCM3	MCM2	-44.57070272	14	1
SHC1	CRKL	-44.56065701	24	1
SIKE1	FAM40B	-44.52525604	8	1
PSMA2	PSMA7	-44.52525604	8	1
MED20	MED23	-44.52525604	10	0
COL4A1	COL4A5	-44.52005637	10	0
MYF5	MYF6	-44.46833354	8	0
PER1	PER2	-44.46833354	6	1
BIRC8	ZNRF4	-44.46833354	8	0
ZNRF1	ZNRF4	-44.46833354	8	0
RAC1	RHOA	-44.4668897	32	0
MLH1	PMS2	-44.4410065	16	1
MED10	POLR2H	-44.43460882	13	1
TAF9	TAF11	-44.41418265	12	1
GRB2	SYK	-44.41201494	38	1
FNTA	FNTB	-44.37638209	7	1
PPP2R2C	IGBP1	-44.37638209	9	0
MED26	POLR2E	-44.35447042	13	1
MED9	POLR2F	-44.33557154	10	1
GTF2F1	GTF2B	-44.29841009	15	1
COL4A2	COL4A6	-44.2770151	9	0
PSMC4	PSMD14	-44.2636097	11	0
MED12	MED23	-44.2636097	11	0
BLM	NBN	-44.25890977	12	1
CREBBP	KAT2B	-44.21497956	36	1
COPS4	COPS8	-44.20712627	9	1
CDKN2C	TK1	-44.17420574	10	0
EXOSC7	EXOSC2	-44.17420574	8	1
EXOSC7	SKIV2L2	-44.17420574	8	1
SAP30	RBP1	-44.16768777	9	1
BRMS1	RBP1	-44.16768777	9	1
POLR2F	POLR2G	-44.16768777	9	1
ORC4L	MCM7	-44.15490647	11	1
MED10	MED16	-44.15490647	11	1
ARHGDIA	TNFRSF10B	-44.14572593	11	1
TBP	TAF6	-44.14422357	15	1
TBP	TAF5	-44.14422357	15	1
RNF111	DZIP3	-44.12382372	12	0
RNF10	DZIP3	-44.12382372	12	0
RNF4	MKRN3	-44.11605597	11	0
MED7	MED14	-44.11605597	11	0
PIK3R1	LCK	-44.08044791	37	1
PSMD4	ADRM1	-44.07774671	10	1
PSMC5	PSMD1	-44.06933506	10	1
MPP6	DIS3	-44.02738452	9	1
GNAI2	GNAO1	-44.02199711	16	0
MYF5	MYOG	-44.01962033	9	0
CTTNBP2NL	FGFR1OP2	-44.01962033	9	0
ORC1L	MCM5	-44.00552485	10	1
ACVR2A	ACVR2B	-44.00448049	10	0
CTTNBP2NL	TRAF3IP3	-44.00448049	10	0
PPARG	PPARD	-43.98867282	14	0
RBBP7	MTA2	-43.97807962	11	1
RFWD3	RNF13	-43.97456614	7	0
RNF13	RNF165	-43.97456614	7	0
TAF1	TAF12	-43.94059493	11	1
PPP2R1A	SIKE1	-43.87705016	12	1
STAT1	STAT5A	-43.86027644	20	1
ANAPC2	CDC16	-43.83245659	10	0
MED25	MED20	-43.83245659	10	0
TRIM2	RNF10	-43.83210913	10	0
MCM5	MCM2	-43.81805086	12	1
HDAC3	HDAC4	-43.79779608	23	1
SYK	PTPN11	-43.79724281	30	0
BTBD2	TK1	-43.7852204	11	0
RHOXF2	RBPMS	-43.77306419	14	1
UBE2L3	UBE2L6	-43.76773973	14	0
PSMC1	UCHL5	-43.76197241	11	1
MOBKL3	STRN4	-43.76030652	16	1
MSN	TNFRSF10B	-43.71364559	11	1
POLR2C	POLR2K	-43.69585878	9	1
IGF1R	IRS2	-43.69414345	16	1
RBBP7	RBP1	-43.6911117	9	1
SRC	CRK	-43.68308229	38	1
JAK2	STAT3	-43.67240062	29	1
PIAS1	PIAS2	-43.63933867	14	1
RNF5	RNF150	-43.63524813	9	0
EXOSC6	SKIV2L2	-43.63453927	10	1
PLAT	PLG	-43.6268145	13	1
PTPN6	SYK	-43.60577125	26	1
BCAR1	PXN	-43.60464356	21	1
STK24	PPP2R2C	-43.6034874	11	0
MED9	MED11	-43.6034874	9	1
MED9	MED27	-43.6034874	9	1
POLR2L	MED26	-43.60019113	11	1
RASA1	CBL	-43.57863483	26	0
TNFRSF10B	TNFRSF10A	-43.57115823	9	1
CTBP2	CTBP1	-43.56540997	13	1
AKT2	AKT1	-43.53848177	16	1
ORC1L	ORC4L	-43.53675935	9	1
CDC7	ORC2L	-43.53675935	11	0
ESR1	VDR	-43.51190631	32	0
MBD3	MTA2	-43.50457133	9	1
TNFRSF1A	FAS	-43.48993665	17	1
LSM3	LSM7	-43.46597157	9	1
LSM4	LSM7	-43.46597157	9	1
MEF2A	MEF2C	-43.46597157	11	0
RNF14	RNF185	-43.46035203	9	0
TAF1A	TAF1C	-43.46035203	7	1
SEC61B	SERP1	-43.46035203	7	1
TAF13	TAF2	-43.42742599	8	1
UBOX5	RNF5	-43.42742599	10	0
RNF5	RNF14	-43.42742599	10	0
RNF5	RNF114	-43.42742599	10	0
TRPC1	TRPC4	-43.42742599	8	1
PSMC2	PSMD6	-43.41131424	11	1
CCND2	CCND1	-43.38053398	12	0
MED26	POLR2F	-43.38053398	10	1
UFD1L	NPLOC4	-43.36980811	6	1
RBBP7	SAP30	-43.35531795	11	1
CBL	SYK	-43.32030478	27	1
USP22	SUPT3H	-43.31481847	11	1
DLG2	INADL	-43.31040648	14	0
TAF9	TAF8	-43.30811029	9	1
NFKB1	REL	-43.29062948	15	1
CDK8	MED20	-43.28801108	10	1
HDAC3	NCOR1	-43.27118682	25	1
CASP6	CASP7	-43.27058988	15	0
POLR2L	MED29	-43.26858012	11	1
MID1	BIRC8	-43.26602233	9	0
DTX3	ZNRF1	-43.26602233	9	0
DTX3	RNF166	-43.26602233	9	0
BIRC8	MKRN3	-43.26602233	9	0
SAT1	PAFAH1B3	-43.24514548	16	0
TAF9	TAF7	-43.24306346	11	1
CCND3	CCND2	-43.23470134	11	0
UCHL5	PSMD1	-43.21520775	10	1
SMAD1	SMAD5	-43.21117583	21	1
MED19	POLR2E	-43.20437249	13	1
SNX1	SNX2	-43.19816151	7	1
MBD2	MBD3	-43.19407183	8	1
DIS3	EXOSC2	-43.19407183	8	1
DIS3	SKIV2L2	-43.19407183	8	1
ANAPC5	ANAPC2	-43.19407183	8	1
ANAPC7	ANAPC2	-43.19407183	8	1
EXOSC2	EXOSC9	-43.19407183	8	1
SKIV2L2	EXOSC9	-43.19407183	8	1
EXOSC2	EXOSC8	-43.17272475	9	1
VAV1	LCP2	-43.14038212	16	1
MED7	MED1	-43.12425124	12	1
ORC4L	ORC6L	-43.11778576	8	1
SMN1	SNRPE	-43.1125523	12	1
NCOR2	RXRG	-43.08843235	15	1
COPS8	COPS2	-43.07876531	10	1
MED29	POLR2F	-43.07851449	10	1
APC2	CDC27	-43.07263303	10	1
MED25	MED27	-43.03749805	9	0
TAF1	TAF8	-43.02051532	9	1
CDC20	CDC27	-43.01836814	13	1
EXOSC4	EXOSC9	-43.00601515	9	1
MED26	POLR2B	-43.00515147	13	1
PTPN6	LCK	-42.99332807	30	1
MID1	DZIP3	-42.98723494	11	0
DZIP3	DTX3	-42.98723494	11	0
CUL2	CUL5	-42.96890705	14	0
DOK1	KIT	-42.95360741	15	1
MED9	MED20	-42.95188724	10	1
CDC7	MCM2	-42.94531592	11	1
MRE11A	ATM	-42.93435378	14	1
CCT3	CCT4	-42.92126644	11	0
TGFB1	TGFB3	-42.89048379	10	0
STRN4	SLMAP	-42.89048379	10	0
MCM7	ORC3L	-42.87728043	11	1
PSMC5	PSMD2	-42.86891757	13	0
EIF3K	EIF3D	-42.85915619	8	0
RNF167	BIRC8	-42.85915619	8	0
RNF167	ZNRF1	-42.85915619	8	0
BLOC1S2	MUTED	-42.85915619	6	1
RNF25	MUL1	-42.85915619	8	0
RNF25	RNF150	-42.85915619	8	0
MUL1	RNF166	-42.85915619	8	0
JAK1	IL2RB	-42.82855445	15	1
MOBKL3	FGFR1OP2	-42.82769801	10	1
SAT1	SERPINB9	-42.81071851	15	0
CDK4	CDK6	-42.81058773	14	0
PSMC4	PSMC2	-42.80061318	10	1
PSMC1	PSMD10	-42.80061318	10	1
SOCS1	JAK2	-42.79934062	19	1
NIF3L1	LNX1	-42.78102596	16	0
RUNX1	RUNX2	-42.77535785	15	0
COPS4	COPS7A	-42.7736071	9	1
PPP1CB	PPP1CC	-42.7736071	11	0
COPS3	GPS1	-42.7736071	9	1
MSH2	NBN	-42.7620036	11	1
SOS1	SOS2	-42.76104528	12	0
MED26	MED11	-42.74030047	9	1
MED26	MED27	-42.74030047	9	1
PSMC1	PSMC3	-42.72490386	11	0
RNF4	TRIM2	-42.72308951	10	0
POLR2F	POLR2H	-42.72308951	10	0
COPB1	COPG	-42.69551355	10	1
ING1	BRMS1L	-42.67149991	9	1
POLR2A	POLR2H	-42.65220648	16	1
RFC4	RFC1	-42.63792432	10	1
MED21	MED23	-42.63792432	12	0
COL1A1	COL1A2	-42.63792432	12	0
CDC23	ANAPC7	-42.63393416	9	0
NOTCH2	NOTCH3	-42.63393416	9	0
PSMD1	PSMD3	-42.63393416	9	0
PIK3R1	PTPN6	-42.63035768	34	1
POLR2L	MED19	-42.62998589	11	1
DNM1	SYNJ1	-42.62998589	13	0
PPP2CA	PDCD10	-42.62047439	14	1
FAS	CASP8	-42.60790369	19	1
RNF111	DTX3L	-42.58038919	10	0
DTX3L	RNF10	-42.58038919	10	0
POLR2K	POLR2D	-42.58038919	8	1
TRIM39	ZNRF1	-42.57304897	9	0
COL4A2	COL4A5	-42.57304897	9	0
STK24	STRN4	-42.51308032	14	1
RNF2	DZIP3	-42.5043218	13	0
MED19	POLR2F	-42.49655571	10	1
PSMC1	PSMD12	-42.47796919	9	0
MED30	MED11	-42.47796919	9	0
MED12	MED27	-42.47796919	9	0
MYOZ2	MYOZ3	-42.47048874	7	0
KCNK3	KCNK9	-42.47048874	7	0
KCNK3	KCNK15	-42.47048874	7	0
RNF13	ZNRF4	-42.47048874	7	0
MED29	MED11	-42.46709425	9	1
MED29	MED27	-42.46709425	9	1
KAT2A	TRRAP	-42.45964923	12	1
PTPN6	INPP5D	-42.4587283	19	0
APC2	ANAPC1	-42.44737904	8	1
TRPC1	TRPC5	-42.44737904	8	1
SIN3A	RBBP4	-42.43376593	20	1
NTRK1	NTRK3	-42.41874535	12	0
MIS12	DSN1	-42.41438353	6	1
CADPS2	ZNRF4	-42.41438353	8	0
STRN4	RP6-213H19.1	-42.41259956	10	1
POLR2C	POLR2F	-42.37592911	9	1
TNFRSF1A	CASP10	-42.32178533	15	1
MED14	MED23	-42.3088578	11	0
ORC4L	ORC3L	-42.30746405	8	1
DBF4	ORC6L	-42.30746405	8	1
SPTA1	SPTAN1	-42.30691749	12	0
TRIM2	RNF14	-42.28221837	9	0
TCP1	CCT4	-42.23312042	10	1
JAK3	IL2RB	-42.20887833	12	1
CDK8	MED17	-42.20300795	12	1
RBBP7	SIN3A	-42.18937336	16	1
HDAC1	MTA2	-42.17521808	19	1
RPAP2	GPN1	-42.15866549	14	1
ORC1L	MCM2	-42.1273487	12	1
RNF2	ZNRF1	-42.12525211	10	0
RNF2	RNF166	-42.12525211	10	0
FASLG	TNFRSF10B	-42.11819561	11	1
CDK8	MED24	-42.11819561	11	1
MED25	CDK8	-42.11819561	11	1
MED26	POLR2H	-42.07148633	12	1
CDK8	MED16	-42.06675881	10	1
MRE11A	MSH6	-42.04280521	10	1
SMN1	GEMIN4	-42.04013834	14	1
PSMD11	LAMA4	-42.03788993	11	0
PTK2	DOK1	-42.03736622	19	0
PLCG1	LCP2	-42.03692418	18	1
CTTNBP2	FAM40B	-42.01019216	8	1
PPP1CA	PPP1CC	-42.00425065	15	0
NCOA6	NCOA1	-42.00337952	21	0
MCM2	ORC3L	-41.99711106	12	0
MED26	MED20	-41.99711106	10	1
CCNB1	CDK1	-41.98745637	20	1
BRCA1	BARD1	-41.98545745	25	1
INSR	GHR	-41.98385842	16	0
GRB2	CRKL	-41.97224233	29	1
UBOX5	RNF2	-41.97081213	11	0
CDC27	ANAPC10	-41.97081213	9	1
RNF2	RNF114	-41.97081213	11	0
STX5	GOSR1	-41.96603961	9	1
MED6	MED11	-41.95196304	9	0
MED6	MED27	-41.95196304	9	0
TP53	MDM2	-41.94277254	46	1
MED28	MED11	-41.94035675	9	1
MED28	MED27	-41.94035675	9	1
MED19	MED11	-41.94035675	9	1
MED19	MED27	-41.94035675	9	1
NOTCH1	NOTCH3	-41.94035675	11	0
RNF5	ZNRF1	-41.93136892	9	0
RFC4	RFC3	-41.93136892	7	1
CHFR	ZNRF1	-41.93136892	9	0
UBE2E1	UBE2V1	-41.92770957	15	0
PSMC5	UCHL5	-41.90940968	12	1
UBE2D3	UBE2U	-41.90063863	24	0
RASL12	Rasd2	-41.89521143	7	0
VAV1	VAV2	-41.88072792	13	0
VAV1	VAV3	-41.88072792	13	0
MID1	RNF125	-41.88042308	9	0
RNF125	DTX3	-41.88042308	9	0
UBE2E1	UBE2K	-41.87103166	19	0
MED19	POLR2B	-41.85557696	13	1
SFN	YWHAB	-41.83221335	39	0
MED9	MED17	-41.79876277	12	1
MED9	POLR2G	-41.79876277	12	1
SMN1	SNRPD3	-41.79848864	13	1
UBE2E3	UBE2V1	-41.78346712	14	0
SHC1	INPP5D	-41.78276595	19	1
SNRPD2	DDX20	-41.76558648	12	1
RNF167	RNF185	-41.76071763	8	0
MED9	POLR2D	-41.7486059	11	1
POLR2L	MED10	-41.72790901	11	1
LCP2	BLNK	-41.72354763	10	1
GRB2	LCK	-41.7224163	46	0
PSMC4	PSMD2	-41.70882945	10	1
PSMC1	USP14	-41.70882945	10	1
MED29	MED20	-41.69517871	10	1
MID1	RFWD3	-41.67259998	8	0
MID1	RNF165	-41.67259998	8	0
RFWD3	MKRN3	-41.67259998	8	0
RNF165	MKRN3	-41.67259998	8	0
TRIM35	MKRN3	-41.67259998	8	0
MOBKL3	TCP1	-41.66873462	14	1
PSMD2	PSMD7	-41.65318999	11	1
GABARAPL2	GABARAP	-41.65045539	14	1
MED8	MED20	-41.63538295	9	1
SMN1	SNRPB	-41.63035191	15	1
SART3	USP4	-41.6289084	11	1
LCP2	SYK	-41.60752649	16	1
CFLAR	RIPK1	-41.59622202	13	1
EIF3F	EIF3C	-41.5908589	11	1
RNF5	MID1	-41.56085821	10	0
RNF5	DTX3	-41.56085821	10	0
RFC4	RFC2	-41.56085821	8	1
CCR3	CCBP2	-41.56085821	10	0
MRE11A	BLM	-41.56044212	11	1
RNF25	RNF166	-41.56013379	8	0
BIRC8	ZNRF1	-41.56013379	8	0
ZNRF1	RNF166	-41.56013379	8	0
PLD2	PLD1	-41.55019959	12	0
CSK	SRC	-41.54332932	28	1
CEBPB	CEBPA	-41.54304363	15	1
ORC2L	DBF4	-41.52143858	9	1
MED6	MED15	-41.51148068	9	1
SAT1	TK1	-41.50113866	13	0
COPS4	GPS1	-41.4972293	10	0
MED18	MED13	-41.4972293	8	1
PPP2CA	MOBKL3	-41.48582929	22	1
UBOX5	RNF111	-41.48282001	10	0
UBOX5	RNF10	-41.48282001	10	0
RNF14	RNF10	-41.48282001	10	0
RNF114	RNF10	-41.48282001	10	0
SNRPE	GEMIN6	-41.48282001	8	1
RP6-213H19.1	ZRANB1	-41.48282001	10	0
UBE2D2	UBE2U	-41.46788879	25	0
COPS7A	COPS2	-41.44631617	10	1
CCT7	TCP1	-41.44631617	10	1
SMN1	GEMIN6	-41.41163416	10	1
MED29	POLR2J	-41.37863585	13	1
GHR	EPOR	-41.3728756	13	0
YWHAE	YWHAQ	-41.33997824	30	0
STAT5B	PTPN11	-41.29239358	21	1
RNF167	RNF13	-41.26651593	7	0
RNF43	RNF13	-41.26651593	7	0
SCNN1B	SCNN1G	-41.25312033	7	1
ENG	TGFBR3	-41.25312033	7	1
PSMA4	PSMA2	-41.25312033	7	1
CBLB	CBL	-41.24820248	18	0
ATF2	JUN	-41.22606999	20	1
GTF2E1	GTF2E2	-41.19896122	10	1
MED10	MED11	-41.19497652	9	1
MED10	MED27	-41.19497652	9	1
MBD2	MBD3L1	-41.18753664	7	1
VAMP2	VAMP8	-41.18038481	9	1
VAV1	PIK3R1	-41.14451437	29	1
SNAP23	VAMP2	-41.11354956	11	1
MED28	MED20	-41.11339423	10	1
MED19	MED20	-41.11339423	10	1
MCM5	DBF4	-41.10864803	10	0
PSMC3	PSMD1	-41.10864803	10	0
TAF4	TAF10	-41.10852923	13	1
EIF3K	EIF3A	-41.07085109	8	1
SHC1	FRS2	-41.038716	17	0
MED17	MED18	-41.02305645	9	1
MED19	POLR2H	-41.01323839	12	1
SHC1	GAB1	-40.99936674	18	1
TLE1	UNC119	-40.9903992	23	0
GRIA1	GRIA4	-40.96106577	8	1
RAD9A	RAD1	-40.96106577	8	1
NR0B2	PNRC2	-40.96106577	10	0
MAP3K10	MAP3K11	-40.9324451	11	0
MED9	MED12	-40.91822126	11	1
BCL2	BCL2L2	-40.91365065	12	0
GHR	IL2RB	-40.8976654	12	0
TNFRSF1A	RIPK1	-40.89432763	16	1
ITGB3	ITGB5	-40.89041204	13	0
C1orf103	IGSF21	-40.88304654	18	0
SYK	LAT	-40.88300511	15	1
VAV1	GRB2	-40.87011608	35	1
MED7	MED25	-40.86831965	10	0
GRB2	PLCG2	-40.86462804	24	0
MED1	MED23	-40.83037734	12	1
TRIM2	RNF167	-40.80537993	8	0
TRIM2	MUL1	-40.80537993	8	0
TRIM2	RNF150	-40.80537993	8	0
RNF167	CADPS2	-40.80537993	8	0
BMP7	BMP6	-40.80537993	8	0
BLOC1S2	BLOC1S1	-40.80537993	6	1
CADPS2	MUL1	-40.80537993	8	0
CADPS2	RNF150	-40.80537993	8	0
BCL2L11	BMF	-40.80511938	8	0
RFC3	RFC2	-40.80511938	8	0
CCL7	CCL8	-40.80511938	8	0
FYN	HCK	-40.79557499	28	0
MCM7	CDC6	-40.78932148	13	1
SMARCB1	SMARCE1	-40.77716807	13	1
CDC7	ORC5L	-40.75071043	8	1
RNF5	TRIM39	-40.75071043	10	0
MED7	MED22	-40.75071043	8	1
ATG3	ATG4B	-40.75071043	8	1
UBE2E1	UBE2H	-40.72154342	18	0
BID	CASP8	-40.719885	16	1
CDK5R1	CDK5	-40.71138752	12	1
CDC7	CDC45L	-40.70246325	9	0
TRIM2	MID1	-40.70246325	9	0
FANCF	FANCM	-40.70246325	7	1
KCNJ12	KCNJ4	-40.70246325	9	0
GEMIN6	SMN2	-40.70246325	9	0
CADPS2	MKRN3	-40.70246325	9	0
ESR1	NCOA3	-40.69716417	32	1
EIF3K	EIF3H	-40.69633168	8	1
PSMC1	PAAF1	-40.69080519	9	1
CDC7	MCM4	-40.65783269	9	1
ENAH	VASP	-40.65783269	11	0
MED26	MED17	-40.6528514	12	1
CDC20	ANAPC7	-40.63472032	10	1
PSMC5	USP14	-40.63390414	11	1
COPS8	COPS6	-40.6014714	14	1
PSMC6	PSMD7	-40.59566851	9	1
LCP2	GAB2	-40.56695641	13	0
CRK	RASA1	-40.55924655	22	0
PSMD1	USP14	-40.54674147	9	1
PSMC2	PSMD12	-40.53949628	9	0
CHFR	RFWD3	-40.53826961	8	0
CHFR	RNF165	-40.53826961	8	0
COPS5	GPS1	-40.53196281	12	1
PLCG1	CRKL	-40.52220229	23	0
MLH1	MSH2	-40.5150122	13	1
ANAPC1	CDC16	-40.50303397	8	1
MED6	MED22	-40.50303397	10	0
CBX5	SUV39H1	-40.5026642	13	1
PCDHA4	PSMD11	-40.50005449	11	0
GIYD2	PSMA2	-40.50005449	9	1
MED17	MED4	-40.47590587	10	0
POLR2K	POLR2H	-40.47590587	8	1
TRIM5	DZIP3	-40.47590587	10	0
ARHGEF11	ARHGEF12	-40.46178211	8	0
BIRC8	RNF185	-40.46178211	8	0
CBL	PLCG2	-40.44086294	19	0
UBA2	SAE1	-40.42687629	7	1
MED22	MED20	-40.42687629	9	0
MED22	MED4	-40.42687629	9	0
SCNN1A	SCNN1G	-40.42687629	7	1
EXOSC6	DIS3	-40.41914361	9	1
EXOSC6	EXOSC9	-40.41914361	9	1
RUNX1T1	CBFA2T3	-40.41914361	9	1
PPP4C	IGBP1	-40.41914361	9	1
MAPK8	MAPK14	-40.41801764	27	1
POLR2A	MED29	-40.41409315	20	1
CDC6	CDC45L	-40.40074769	10	0
POLR2B	POLR2F	-40.40074769	10	0
RNF115	RFWD3	-40.39122087	7	0
RNF115	RNF165	-40.39122087	7	0
RPP30	RPP40	-40.39122087	5	1
Ufm1	RFWD3	-40.39122087	7	0
Ufm1	RNF165	-40.39122087	7	0
RNF4	UBOX5	-40.3741483	10	0
RNF4	RNF14	-40.3741483	10	0
TRPC6	TRPC3	-40.3741483	8	1
STAT5B	PTPN2	-40.3684773	11	1
MSH6	NBN	-40.36471438	10	1
HDAC5	HDAC3	-40.35991662	19	1
NCOR2	NRIP1	-40.34656689	19	0
UBOX5	RNF14	-40.33735102	9	0
RNF14	RNF114	-40.33735102	9	0
ERBB4	ERBB2	-40.32793282	14	1
SHC1	SOS1	-40.29572633	23	1
MED29	MED17	-40.29116627	12	1
CSF2RB	IL2RB	-40.28001859	12	0
SIN3A	NCOR1	-40.26625456	25	1
RNF13	ZNRF1	-40.25491502	7	0
RNF111	BIRC8	-40.24834464	9	0
RNF111	ZNRF1	-40.24834464	9	0
RNF111	MGRN1	-40.24834464	9	0
RNF10	ZNRF1	-40.24834464	9	0
FAS	CASP10	-40.24250157	13	1
INSR	IRS2	-40.23124658	17	1
PPP2CA	TCP1	-40.21848085	16	1
ST7	LRP12	-40.20315409	6	0
NLGN1	NLGN3	-40.20315409	6	0
HHT1	HHT2	-40.20315409	6	0
PTK2	BCAR1	-40.19882505	22	1
PSMC2	PSMC3	-40.19172547	11	0
PLCG1	GAB2	-40.17616175	17	1
INSR	PDGFRA	-40.14139347	16	0
UBE2E3	UBE2K	-40.13124978	17	0
RNF167	DZIP3	-40.11470005	9	0
DZIP3	RNF150	-40.11470005	9	0
SHC1	PIK3R2	-40.08803411	19	1
FAM40A	ZRANB1	-40.07865762	9	1
PIK3R1	FYN	-40.07845138	44	1
BIN1	AMPH	-40.05441228	10	1
PICK1	GRIP1	-40.04547463	11	1
PSMC4	PSMC3	-40.04126147	9	1
MED30	MED12	-40.04126147	9	1
MED10	MED14	-40.03049326	12	1
BAX	BAK1	-40.01887669	10	1
MED6	MED8	-40.01887669	10	1
MYD88	TICAM2	-40.0136303	10	0
SNTA1	SNTB2	-40.0136303	10	0
SMAD7	SMAD6	-40.01316503	11	1
TRIM39	TRIM2	-40.00966374	9	0
RFC4	RFC5	-40.00427854	8	1
STRN4	PPP2R1A	-39.99956252	15	1
ZAP70	CD247	-39.99137392	14	1
IGF1R	PDGFRB	-39.98959595	19	0
CRKL	PTPN11	-39.98236389	22	1
MED7	CDK8	-39.97466468	10	1
RNF167	DTX3L	-39.95825583	8	0
GTF3C4	GTF3C5	-39.95825583	6	1
MED11	MED20	-39.95825583	8	0
MED11	MED4	-39.95825583	8	0
MED4	MED27	-39.95825583	8	0
PML	HDAC3	-39.95328919	22	1
DIS3	EXOSC5	-39.93301089	8	1
MED30	MED20	-39.93301089	8	1
MED26	MED12	-39.86970366	11	1
PSMC6	PSMC2	-39.86375755	10	0
LSM3	LSM2	-39.86071666	9	1
POLA2	GTF3C1	-39.86071666	11	0
JAK2	SOCS3	-39.8487577	16	1
SUMO1	SUMO2	-39.82303587	18	0
GTF2B	GTF2F2	-39.82109321	13	1
ING1	RBP1	-39.81417008	9	1
PPP2CA	PPP2R2C	-39.81311298	11	1
NCOA6	TRIP4	-39.79235827	13	0
PSMC5	PSMC1	-39.79029693	10	1
DOK1	PECAM1	-39.79029693	12	0
EPOR	PTPN11	-39.78409166	19	1
IKBKG	IKBKB	-39.77441613	25	1
RNF2	DTX3	-39.77003437	11	0
JAK2	TYK2	-39.76415053	17	0
ERCC3	CDK7	-39.76245529	10	1
NRIP1	NCOA3	-39.749936	18	0
MED28	POLR2D	-39.73040617	11	1
NCOA3	NR0B2	-39.72786838	13	1
MED10	MED23	-39.71962303	11	1
BLM	MSH2	-39.6905473	11	1
DTX3L	MID1	-39.67353906	9	0
RP6-213H19.1	FAM40B	-39.67353906	7	1
SNX6	SNX2	-39.67353906	7	1
NCOR2	NR0B2	-39.6501005	15	0
EXOSC4	EXOSC5	-39.64254915	11	0
SNRPF	SNRPG	-39.61677407	8	1
RNF111	MID1	-39.61677407	10	0
RNF111	DTX3	-39.61677407	10	0
RNF10	DTX3	-39.61677407	10	0
STK24	FAM40B	-39.61400973	9	1
MED1	PPARGC1A	-39.6111723	15	1
PAFAH1B3	LAMA4	-39.60633987	10	0
EIF3A	EIF3D	-39.60633987	8	1
POLR2F	POLR2J	-39.60633987	10	0
CDK2	CDK1	-39.6027444	32	0
MED28	MED17	-39.59512679	12	1
MED19	MED17	-39.59512679	12	1
MED10	POLR2J	-39.5569379	13	1
INPP5D	PTPN11	-39.5527085	18	1
BCL2	MCL1	-39.53983744	16	0
MED29	MED12	-39.53844136	11	1
PSMC6	PSMD1	-39.51119391	9	0
TRIM2	RNF25	-39.5065313	8	0
TRIM2	ZNRF1	-39.5065313	8	0
FANCF	FANCE	-39.5065313	6	1
SELS	SVIP	-39.5065313	6	1
BLOC1S1	MUTED	-39.5065313	6	1
KIAA0406	TELO2	-39.5065313	6	1
CADPS2	ZNRF1	-39.5065313	8	0
CADPS2	RNF166	-39.5065313	8	0
PPARG	RARA	-39.48645361	18	0
MID1	ZNRF4	-39.47615723	8	0
ZNRF4	MKRN3	-39.47615723	8	0
MED6	MED30	-39.42920093	9	1
PPP2R1A	FAM40B	-39.42472171	11	0
TAF10	TAF8	-39.42472171	9	1
CDC42	RHOA	-39.42359896	29	0
PSMD1	PSMD14	-39.41232733	8	1
CCR5	CCR1	-39.40647715	12	0
COPS5	DDB1	-39.3997151	18	1
MED14	MED13	-39.39453622	10	0
EXOSC8	EXOSC9	-39.39453622	8	1
PSMC1	PSMD3	-39.38901234	9	0
PSMD14	PSMD12	-39.38901234	7	1
ORC4L	MCM3	-39.37969034	9	1
MED7	MED21	-39.37969034	11	0
PPP2R5C	PPP2R5B	-39.37944629	7	0
RNF130	RNF13	-39.37944629	7	0
RNF185	3-Mar	-39.37944629	7	0
CTTNBP2NL	PPP2R1B	-39.37870892	10	1
RNF14	DZIP3	-39.37868465	10	0
CBL	GAB2	-39.37823111	18	0
CCND3	CCND1	-39.37039781	14	0
NCKAP1	CYFIP2	-39.36815756	7	1
BMP2	BMP7	-39.36815756	9	0
GRIA2	GRIA3	-39.36815756	7	1
TRAF3IP3	FGFR1OP2	-39.36815756	7	1
PSMC5	PSMC2	-39.36660376	12	0
ERCC3	GTF2H1	-39.36250861	9	1
MCM5	MCM3	-39.35593659	10	1
MED9	POLR2C	-39.34452616	12	1
XIAP	BIRC3	-39.31219915	12	0
ATG12	ATG3	-39.31191393	8	1
CCT7	CCT4	-39.31191393	10	0
CCR3	CCR1	-39.31191393	10	0
TAF11	TAF10	-39.29428123	12	1
RNF4	RNF166	-39.28225194	9	0
FANCG	FANCE	-39.28225194	7	1
PLCG1	SRC	-39.242295	45	1
PIK3R1	IRS2	-39.23473733	21	1
EIF3H	EIF3D	-39.23190749	8	1
REL	NFKB2	-39.20539139	11	1
PLCG1	FRS2	-39.20493912	16	0
UBOX5	RNF167	-39.19628956	8	0
PSMC6	PSMD12	-39.19628956	8	0
RNF167	RNF114	-39.19628956	8	0
RNF14	MUL1	-39.19628956	8	0
RNF14	RNF150	-39.19628956	8	0
PKP3	PKP2	-39.19628956	8	0
RNF114	MUL1	-39.19628956	8	0
RNF114	RNF150	-39.19628956	8	0
MED16	MED27	-39.19628956	8	0
BLOC1S2	BLOC1S3	-39.18733491	5	1
ARID4B	SUDS3	-39.18733491	5	1
RNF43	RFWD3	-39.18733491	7	0
RNF43	RNF165	-39.18733491	7	0
RNF181	MUL1	-39.18733491	7	0
RNF181	RNF150	-39.18733491	7	0
BFAR	TRIM35	-39.18733491	7	0
RPP38	RPP40	-39.18733491	5	1
MUL1	RFWD3	-39.18733491	7	0
MUL1	RNF165	-39.18733491	7	0
RFWD3	RNF150	-39.18733491	7	0
RNF150	RNF165	-39.18733491	7	0
NIF3L1	NUDT18	-39.12447897	13	0
JUP	CTNND1	-39.12316906	13	1
HDAC4	HDAC7	-39.10985438	14	0
GBP2	C14orf1	-39.08915772	11	0
CDK8	MED14	-39.08776216	11	1
JUN	CEBPA	-39.06937737	21	0
MCM5	ORC6L	-39.04683799	8	1
DTNA	DMD	-39.04683799	8	1
MOBKL3	SLMAP	-39.02352105	9	1
TAF1	TAF13	-38.99435531	10	1
USP4	USP15	-38.98765942	13	0
TRIM39	DTX3L	-38.98082649	9	0
MCM3	MCM7	-38.97815416	13	1
ATR	PRKDC	-38.95022786	19	0
MSH2	MSH3	-38.9501668	7	1
UBE2N	UBE2E3	-38.94992203	18	0
GSK3B	GSK3A	-38.94846297	15	0
ORC2L	CDC45L	-38.91649608	8	1
THRB	THRA	-38.9122702	17	0
SMARCA4	SMARCE1	-38.90513502	14	1
SMARCA4	SMARCC2	-38.90513502	14	1
MED28	MED12	-38.90054464	11	1
MED19	MED12	-38.90054464	11	1
UBE2D1	UBE2U	-38.89399806	23	0
MED13	MED13L	-38.88845747	6	1
MYOZ2	MYOZ1	-38.88731716	7	0
RNF115	Ufm1	-38.88731716	7	0
RNF115	ZNRF4	-38.88731716	7	0
HADHB	HADHA	-38.88731716	7	0
Ufm1	ZNRF4	-38.88731716	7	0
PSMC2	PSMD1	-38.88423247	10	0
STK25	SLMAP	-38.86318008	7	1
PIAS1	PIAS3	-38.84896061	15	0
AMFR	RNF103	-38.83613876	9	0
MED10	MED24	-38.82911411	11	1
PDGFRB	KIT	-38.80933715	19	0
TRIM39	RNF111	-38.80688724	10	0
MED25	MED18	-38.80688724	8	1
UPF2	UPF3A	-38.78968878	9	1
PSMC5	PSMD14	-38.78968878	11	0
MED7	MED8	-38.78968878	9	1
BTK	PLCG2	-38.78425577	14	1
LSM3	LSM5	-38.7706683	7	1
STARD13	ARHGAP1	-38.7706683	9	0
SF3B4	SF3B2	-38.75794362	7	1
RNF14	MID1	-38.75794362	9	0
RNF14	DTX3	-38.75794362	9	0
STXBP3	GEMIN5	-38.75794362	7	1
RNF114	MID1	-38.75794362	9	0
PRPF8	SNRNP200	-38.75794362	9	0
NCOR2	NCOA3	-38.7569317	19	1
PSMD6	PSMD3	-38.74451961	8	1
SHC1	LYN	-38.71384595	32	1
VAV1	PLCG2	-38.71166383	15	1
ANAPC1	ANAPC2	-38.68512374	7	1
POLR3D	POLR3H	-38.68512374	7	1
TAF13	TAF6	-38.66606941	8	1
CBL	KIT	-38.66350166	22	1
DTX3L	ZNRF1	-38.65949409	8	0
SNX2	SNX4	-38.65949409	6	1
MED20	CCNC	-38.65949409	8	0
CDK8	MED22	-38.65345512	11	0
ARHGEF7	ARHGEF6	-38.62205011	9	1
GAB1	PTPN11	-38.61996321	17	1
TRIM2	3-Mar	-38.6062564	7	0
CADPS2	RNF13	-38.6062564	7	0
CDK7	GTF2H1	-38.5835011	11	1
TAF10	TAF7	-38.54641941	11	1
DTNBP1	BLOC1S2	-38.50331617	6	1
MED18	MED11	-38.50331617	8	0
MED13	MED27	-38.50331617	8	0
MED1	MED11	-38.44799186	9	1
MED1	MED27	-38.44799186	9	1
EXOSC6	EXOSC2	-38.43722952	9	1
PARD3	PARD6B	-38.43722952	9	1
COPS7A	COPS5	-38.43150956	12	1
DZIP3	BIRC8	-38.41142951	9	0
TRIM2	RNF125	-38.40835339	8	0
MPP6	EXOSC9	-38.39924658	8	1
DLG3	INADL	-38.38573798	14	0
UPF1	UPF3A	-38.36917163	9	1
LCP2	SH3BP2	-38.36917163	11	0
POLR2B	POLR2K	-38.35540291	8	1
TCP1	PPP2R2C	-38.35540291	8	1
PSMD7	PSMD3	-38.35540291	8	1
CHFR	ZNRF4	-38.34200068	8	0
RNF5	DTX3L	-38.33940726	9	0
PSMA6	PSMA7	-38.33940726	7	1
UNC119	C7orf64	-38.32020613	19	0
VAMP2	VAMP1	-38.26297666	8	0
NLGN2	NLGN1	-38.25724394	6	0
NLGN2	NLGN3	-38.25724394	6	0
MAML2	MAML3	-38.25724394	6	0
TPST1	TPST2	-38.25724394	6	0
Rps27a	Uhmk1	-38.25724394	6	0
USP4	PRPF4	-38.24655184	11	1
BLM	RAD50	-38.2458952	10	1
MSH6	RAD50	-38.23854001	9	1
EXOSC5	EXOSC2	-38.23703816	8	1
PSMC4	PSMD1	-38.23703816	8	1
TLR4	TLR2	-38.23703816	10	0
MED18	MED12	-38.23703816	8	1
MED30	MED13	-38.23703816	8	1
DMD	UTRN	-38.23703816	8	1
PDGFRB	GHR	-38.21247814	14	0
MCM5	CDC45L	-38.21140028	9	0
DDA1	C12orf44	-38.19966145	14	0
ATM	PRKDC	-38.18545279	20	1
DDB1	COPS6	-38.18006945	22	1
BLOC1S3	MUTED	-38.17582085	5	1
INHBB	INHBC	-38.17582085	5	1
RNF181	RNF25	-38.17582085	7	0
RNF181	RNF166	-38.17582085	7	0
CNOT4	RFWD3	-38.17582085	7	0
CNOT4	RNF165	-38.17582085	7	0
BIRC8	RFWD3	-38.17582085	7	0
BIRC8	RNF165	-38.17582085	7	0
RFWD3	RNF166	-38.17582085	7	0
RNF165	RNF166	-38.17582085	7	0
POLR2A	POLR2K	-38.11090798	11	1
BLNK	SYK	-38.10664905	12	1
PIAS1	TDG	-38.0931109	14	0
CDC45L	ORC3L	-38.065318	7	1
TRIM39	RNF14	-38.065318	9	0
TRIM39	RNF114	-38.065318	9	0
MAP1LC3A	GABARAPL1	-38.06339852	13	0
MED6	MED23	-38.06071632	10	0
RNF5	RNF111	-38.06071632	10	0
RNF5	RNF10	-38.06071632	10	0
APC2	CDC16	-38.06071632	8	1
PDCD10	ZRANB1	-38.06071632	10	0
ORC4L	CDC6	-38.0526765	10	0
SNRPD3	GEMIN5	-38.0526765	8	1
SNRPD3	GEMIN6	-38.0526765	8	1
CCNE1	CCNA2	-38.02851229	14	0
IKBKE	TBK1	-38.02710289	13	0
STAT1	STAT5B	-38.02307639	17	1
SHC1	LCK	-38.01863047	32	1
MSH6	RFC1	-38.01269253	10	1
KIF5B	KIF5C	-38.00613836	7	1
MCM5	MCM7	-37.99951423	11	1
COPS2	GPS1	-37.99292097	9	1
STAT5A	PTPN2	-37.98696208	11	1
DBF4	MCM7	-37.97523893	10	1
RPS27A	UBA52	-37.97387879	10	0
MED25	MED12	-37.97387879	10	0
STK24	PPP2R1A	-37.96915125	15	1
RNF5	RNF2	-37.96440291	11	0
SHC1	STAT5A	-37.95503515	22	1
CDC7	ORC3L	-37.9319604	9	0
MED7	MED13	-37.9319604	9	0
IRAK2	TICAM2	-37.9319604	7	1
DTX3L	3-Mar	-37.91310922	7	0
PCDHA4	Tmsb4x	-37.91310922	7	0
VAV1	SHC1	-37.90898292	26	1
UBOX5	BIRC8	-37.89761471	8	0
GEMIN7	GEMIN6	-37.89761471	6	1
RNF14	RNF25	-37.89761471	8	0
LIN7A	LIN7B	-37.89761471	8	0
LIN7A	LIN7C	-37.89761471	8	0
RNF114	RNF25	-37.89761471	8	0
RNF114	ZNRF1	-37.89761471	8	0
INHBB	INHBA	-37.89761471	6	1
POLR2A	MED26	-37.86917962	19	1
TAF13	TAF8	-37.86750121	8	0
TOPORS	PJA2	-37.86750121	8	0
RNF167	DTX3	-37.86750121	8	0
DTX3	MUL1	-37.86750121	8	0
DTX3	RNF150	-37.86750121	8	0
MUL1	MKRN3	-37.86750121	8	0
RNF150	MKRN3	-37.86750121	8	0
STRN3	ZRANB1	-37.84147512	10	1
JAK1	PTPN11	-37.83346262	25	1
E2F1	E2F4	-37.82906789	13	0
CASP8	CASP6	-37.80818307	15	1
PPP2CA	CTTNBP2NL	-37.78996249	12	1
MED10	POLR2K	-37.78969098	9	1
STK25	STRN4	-37.77559595	10	1
CEBPB	CEBPD	-37.7632598	9	1
GBP2	CRMP1	-37.7632598	11	0
SOCS1	PIK3R1	-37.75184809	21	1
MED24	MED4	-37.74200495	9	0
UBE2K	UBE2H	-37.74007174	16	0
CDC20	ANAPC2	-37.71712084	9	1
ESR1	PGR	-37.70587304	24	1
CTTNBP2NL	ZRANB1	-37.69873749	8	1
ASF1B	ASF1A	-37.6901082	9	1
MPP6	EXOSC8	-37.68962485	9	1
RNF4	DZIP3	-37.68962485	11	0
STK25	FGFR1OP2	-37.68565498	7	1
TRIM2	RNF111	-37.68565498	9	0
ANAPC4	CDC16	-37.68565498	7	1
RNF167	RNF115	-37.68351806	7	0
RNF167	Ufm1	-37.68351806	7	0
[truncated: 6,584 more rows]
